# Supplementary material for: Pharmacologic and surgical therapies for patients with Meniere’s disease: A systematic review and network meta-analysis
Source: PLoS One. 2020 Sep 1;15(9):e0237523. doi: 10.1371/journal.pone.0237523 (PMC7462264; doi:10.1371/journal.pone.0237523)
Supplement: S1 Data — (XLSX) [file pone.0237523.s007.xlsx]

## Sheet: General study traits
S#																																											Conflict of interest	Single/Multicenter	Funding	Analysis Type	Comparator Label (list of drugs for intervention arm)	Comparator Main Domanin Type	Main class
	STUDY CHARACTERISTICS																					INTERVENTIONS Drug A					Drug B				Drug C				Drug D								Yes	Single	Industry	Main		Systemic pharmaceuticals	diuretics
	RefID	Companion RefIDs/specific companion (if applicable)	First Author's last name (publication year)	Analysis type	Specify the subgroup	Inclusion criteria	Exclusion criteria	Special population characteristics (please see outcome sheet for examples)	Single/Multicenter	Country of conduct (name of the country)	Recruitment period (range-years)	Total Sample Size	# of Tx groups	Funding	Trial ID # - NCT	Longest intended follow up- Months	Conflict of Interest (Have authors declared conflict of interest?)	Guideline for Diagnosis of MD	MD Defined type	Defintion of the type (if provided)	Uni lateral/Bilateral MD	Interventions Label	Main Domanin Type	Main class	Specific drug name (if applicable)	Treatment strategy (dose, unit, frequency, period, mood of administration)	Main Domanin Type	Main class	Specific drug name	Treatment strategy (dose, unit, frequency, period, mood of administration)	Main Domanin Type	Main class	Specific drug name	Treatment strategy (dose, unit, frequency, period, mood of administration)	Main Domanin Type	Main class	Specific drug name	Treatment strategy (dose, unit, frequency, period, mood of administration)	Notes				No	Multicenter	Non-Industry	Subgroup		Intra-tympanic pharmaceuticals	motion sickness/anti-nausea
1	11	NA	Bojrab II (2018)	Main	NA	definite Menie`re’s disease as defined by 1995 AAO-HNS criteria: two or more definitive spontaneous episodes of vertigo lasting 20 minutes or longer, audiometrically documented hearing loss on at least one occasion, tinnitus, or aural fullness in the treated ear, other causes excluded. Additionally, the patient had to have failed medical therapy (low-salt diet, diuretics, oral or trans-tympanic s…	failed to meet inclusion criteria (e.g., atypical Menie`re’s cochlear hydrops or vestibular hydrops), had bilateral Menie`re’s where disease in the two ears presented at overlapping time frames (which made it difficult to determine which ear is responsible for the symptomatology) or if the patient was unable to complete the outcome measures (e.g., mental capacity is diminished to the extent that …	the patient had to have failed medical therapy (low-salt diet, diuretics, oral or trans-tympanic steroids) for 3 months.	Unclear	USA	NR	35	2	Non-Industry	NR	24 months	No	AAO-HNS 1995	Definite	two or more definitive spontaneous episodes of vertigo lasting 20 minutes or longer, audiometrically documented hearing loss on at least one occasion, tinnitus, or aural fullness in the treated ear, other causes excluded.	Unilateral MD	endolymphatic sac-vein decompression surgery with intra-operative injection of steroid into the endolymphatic sac vs endolymphatic sac-vein decompression surgery without steroid injection.	Surgical interventions	endolymphatic sac-vein decompression surgery	endolymphatic sac-vein decompression surgery	NR	Other (please specify)	Steroids	Dexamethasone	The technique of steroid injection was standardized among the surgeons. A 27-gauge needle on a 1 ml tuberculin syringe was used to inject ~ 0.2 to 0.4 ml of dexamethasone (10 mg/ml) into endolymphatic sac after decompression. Dilation of endolymphatic sac was visualized intraoperatively to confirm correct location of injection.	NA	NA	NA	NA	NA	NA	NA	NA
2	57	NA	Kitahara (2016)	Main	NA	patients at least 20 years old and diagnosis of MD based on AAO-HNS 1995 criteria, Eligible patients were those in whom 3–6 months of basically fixed forms of medical treatment had produced insufficient benefit (i.e. recurrent vertigo attacks and/or no improvement in sensorineural hearing loss) and for whom surgical treatment would otherwise be considered.	NR	3–6 months of basically fixed forms of medical treatment had produced insufficient benefit	Single	Japan	January 2010-December 2012	297	2 of 4	Non-Industry	NCT01099046	24 months	No	AAO-HNS 1995	Definite	(i) Repeated attacks of spontaneous vertigo lasting _x0001_ 20 minutes, if observed, accompanied by mixed type nystagmus. (ii) Fluctuating cochlear symptoms; a couple of hearing tests usually reveal marked fluctuation of the threshold in the low and middle tone range. A glycerol test or electrocochleogram is performed to detect endolymphatic hydrops, if necessary [11]. (iii) Exclusion of other ca…	Unilateral MD	Tympanic ventilation tube + medication (diuretics, betahistine, diphenidol, dimenhydrinate, and diazepam) vs medication only (diuretics, betahistine, diphenidol, dimenhydrinate, and diazepam)	Surgical interventions	Tympanic ventilation tube	Tympanic ventilation tube	ventilation tubes inserted through an incision in their tympanic membranes under local anesthesia	Systemic pharmaceuticals	combination	Medical treatments including diuretics, betahistine, diphenidol, dimenhydrinate, and diazepam	NR	NA	NA	NA	NA	NA	NA	NA	NA	for medication only group they just reprted "s. Medical treatments were fixed basically including diuretics, betahistine, diphenidol, dimenhydrinate, and diazepam, all considered effective for persistent symptoms of Meniere’s disease" without any further explanation or report on strategy!!
3	15	NA	Masoumi (2017)	Main	NA	definite MD diagnosis according AAO–HNS criteria, age greater than 18 years, no history of other otologic diseases, normal magnetic resonance imaging (MRI) scan and no history of neurological disorders.	Patients with middle-ear infections, conductive hearing loss, history of ototoxic drug usage, history of ear surgery (ossiculoplasty and stapedotomy) and inner-ear surgery, bilateral MD; perforated tympanic membrane, addiction, spinal cord disease, diseases of the central nervous system (CNS), neuromuscular diseases, and pregnancy were excluded. Patients with a prior history of glucocorticoid int…	refractory to treatment with salt restriction, diuretics, and betahistine for 3 months	Single	Iran	July 2015-December 2016	80	2	Non-Industry	www.irct.ir; IRCT2015102912691N3	6 months	NR	AAO-HNS	Definite	NR	Unilateral MD	IT dexamethasone vs IT methylprednisolone	IT pharmaceuticals	Steroids	dexamethasone	IT dexamethasone (4mg/dl) Three injections were performed within a week.	IT pharmaceuticals	Steroids	methylprednisolone	IT methylprednisolone (40mg/dl) Three injections were performed within a week.	NA	NA	NA	NA	NA	NA	NA	NA
4	24	NA	Paragache (2005)	Main	NA	definitive cases of Meniere’s disease, as defined by the 1985 Committee on Hearing and Equilibrium Guidelines were included.	NR	NR	NR	India	NR	40	2	NR	NR	6 months	NR	AAO-HNS 1985	Definite	NR	NR	IT dexamethasone vs Conventional method ( salt and caffiene restricted diet, nicotine and alcohol restrictions, Tab. Cinnarizine 25 mg TDS for acute episodes and Tab. Betahistine hydrocholoride 16 mg TDS for maintenance therapy)	IT pharmaceuticals	Steroids	Dexamethasone	Under local anesthesia, a Sheperd ventilation tube (grommet) was inserted into the posteroinferior quadrant of tympanic membrane. Dexamethasone eye/ear drops available commercially in the concentration of 1 mg/cc were diluted to 0.20 mg/cc using distilled water. 5 drops of medication was instilled into the middle ear. The patients were made to lie supine with medicated ear up for 30 minutes. Late…	Systemic pharmaceuticals	antihistamines	Betahistine hydrocholoride	16 mg TDS	Systemic pharmaceuticals	antihistamines	Cinnarizine	Oral 25 mg TDS for acute episodes	Diet restrictions	salt and caffiene restricted diet, nicotine and alcohol restriction	NA	The control group received comprising of salt and caffiene restricted diet, nicotine and alcohol restrictions for 3 months
5	78	NA	Albu (2015)	Main	NA	adult patients with unilateral definite MD fulfilling the criteria of the American Academy of Otolaryngology–Head and Neck Surgery (AAO-HNS) [20]. All of these subjects failed a trial of 6 months of low-salt diet and diuretics.	patients presenting with: a) other peripheral or central vestibular disorders; b) noise-induced hearing loss; c) middle ear diseases; d) previous treatment with IT gentamicin or corticosteroids or previous ablative ear surgery for MD; e) bilateral MD; f) allergy to betahistine; g) simultaneous treatment with diuretics, corticosteroids and vasodilators. patients with possible and probable MD, with…	All of these subjects failed a trial of 6 months of low-salt diet and diuretics.	Multicenter	Italy and Romania	January 2007-January 2012	66	2	No funding	NR	12 months	NR	AAO-HNS 1995	Definite	NR	Unilateral MD	IT Dexamethasone + placebo pills vs IT placebo injection + betahistine pills	Intra-tympanic pharmaceuticals	Steroids	Dexamethasone	3 IT injection with an interlude of 3 days of 1 mL of dexamethasone (4 mg/mL) (: in the supine position, the patient turned the head 45° toward the unaffected ear. Following anesthesia of the eardrum, using a 22-gauge spinal needle, 1 mL of dexamethasone (4 mg/mL) was injected through the tympanic membrane into the middle ear. Patients kept the supine position with the injected ear facing upward …	Other (please specify)	Placebo	Placebo	identical appearing pills (no further explanation)	Systemic pharmaceuticals	antihistamines	betahistine	oral 144 mg/day (48 mg tid)	Other (please specify)	Placebo	Placebo	3 IT injection with an interlude of 3 days of saline (: in the supine position, the patient turned the head 45° toward the unaffected ear. Following anesthesia of the eardrum, using a 22-gauge spinal needle, saline was injected through the tympanic membrane into the middle ear. Patients kept the supine position with the injected ear facing upward for 30 min refraining from swallowing or talking. …
6	56	NA	Patel (2016)	Main	NA	aged 18–70 years with definite unilateral Ménière’s disease, defined according to the AAO-HNS, who had experienced at least two episodes of rotational vertigo lasting at least 20 min in the previous 6 months and who had shown no response to standard medical treatment were eligible for inclusion.	Exclusion criteria were evidence of bilateral Ménière’s disease, additional neuro-otological disorders (eg, vestibular migraine, vertebro basilar transient ischaemic attack, or acoustic neuroma), concurrent middle ear disease, family history of unexplained deafness, known history of adverse eff ect to gentamicin or steroids, renal failure, severe disability (eg, neurological, orthopaedic, or card…	no response to standard medical treatment	Multicenter	UK	June 19, 2009- April 15, 2013	60	2	Non-Industry	NCT00802529	24 months	Yes	AAO-HNS 1995	Definite	NR	Unilateral MD	IT methylprednisolone vs IT gentamicin	IT pharmaceuticals	Steroids	methylprednisolone	Intratympanic injections of methylprednisolone (62·5 mg/mL) were done in outpatient ENT clinics. Two injections were given, the second 2 weeks after the first. Since steroids do not disturb hearing, patients randomly assigned to methylpre dnisolone were given a second methyl prednisolone injection. If vertigo attacks returned at any time during the trial (ie, the patient was a non-responder) the …	IT pharmaceuticals	Antibiotics	Gentamicin	Intratympanic injection entamicin (40 mg/Ml) were done in outpatient ENT clinics. Two injections were given, the second 2 weeks after the first. Two injections were given, the second 2 weeks after the first. For patients who had a 20 dB drop in hearing across any two consecutive frequencies, the pharmacy, without informing the trial team, switched gentamicin for saline. If vertigo attacks returne…	NA	NA	NA	NA	NA	NA	NA	NA	Patients were advised not to change any previous oral drug or dietary treatments for Ménière’s disease. Drug treatments for other illnesses were not restricted and patients saw their general practitioner as needed for general medical care.
7	107	3179	Pietro Casani (2012)	Main	NA	patients affected with unilateral definite MD on the basis of the criteria of the American Academy of Otolaryngology–Head and Neck Surgery (AAO-HNS 1995); subjects had also undergone medical therapy (diuretics, betahistine, and low-salt diet) for at least 6 months.	NR	subjects had also undergone medical therapy (diuretics, betahistine, and low-salt diet) for at least 6 months.	Single	Italy	January 1, 2007 to June 30, 2008	60	2	No funding	NR	24 months	No	AAO-HNS 1995	Definite	NR	Unilateral MD	IT dexamethasone vs low-dose IT gentamicin	IT pharmaceuticals	Antibiotic	Gentamicin	27.6 mg once/two times. (Two mL of gentamicin sulfate (40 mg/mL) was buffered with 1 mL of sodium bicarbonate to obtain a 6.4-pH solution with 27.6-mg/mL concentration.	IT pharmaceuticals	Steroids	Dexamethasone	IT DXM (4 mg/mL) perfusion repeated 3 times at intervals of 1 every 3 days.	NA	NA	NA	NA	NA	NA	NA	NA
8	59	NA	Albu(2016)	Main	NA	adult patients with unilateral definite MD according to the guidelines of the American Academy of Otolaryngology-Head and Neck Surgery (AAO-HNS) [18]. According to prior recommendations [3,18], patients with episodes of spontaneous vertigo lasting between 20 min and 12 h were included. Further, as previously suggested [8], to be included, patients had to suffer a mean of four or more vertigo spel…	bilateral MD, other peripheral or central vestibular syndromes, middle ear pathology, noise-induced hearing loss, previous IT gentamicin or corticosteroid or preceding ablative ear surgery and allergy to betahistine, . Patients with possible and probable MD were excluded	patients failed a trial of 6 months of low-salt diet, dietary restrictions such as caffeine and nicotine avoidance.	Multicenter	Italy and Romania	NR- study period: Jan 2009 - Jun 2013	66	2	No funding	NR	24 months	NR	AAO-HNS 1995	Definite	NR	Unilateral MD	ITD (dexamethasone) +placebo vs ITD (dexamethasone)+ high dosage betahistine (HDBH)	Intra-tympanic pharmaceuticals	steroid	dexamethasone	three consecutive daily IT injections of 4 mg/mL Dexamathasone (1 ml)	Systemic pharmaceuticals	antihistamines	betahistine	Oral 144 mg/day (48 mg tid).	Other (please specify)	Placebo	Placebo	NR					Patients with definite MD were offered different therapeutic alternatives: IT injection of corticoid or IT injection of gentamicin and vestibular neurectomy. Patients elected ITD injection with or without HDBH as an opportunity that might provide transitory cessation of vertigo spells without the destruction of vestibular system. If complete or substantial vertigo control was not accomplished, an…
9	84	NA	Bremer(2014)	Main	NA	diagnosed as having unilateral Ménière’s disease according to the 1995 AAO-HNS criteria: two or more spontaneous episodes of vertigo each lasting 20 min or longer, sensorineural hearing loss documented audiometrically in the diseased ear and the presence of tinnitus, and/or aural fullness in this ear. pontine angle, clinical history, and physical examination. Other inclusion criteria were: Ménièr…	Causes other than Ménière’s disease. e ipsilateral middle ear pathology, contralateral ear pathology or contralateral hearing loss, allergy for aminoglycosides, or earlier treatment with intratympanic gentamicin.	Ménière’s disease resistant to conservative medical treatment executed longer than 6 months	Multicenter	Netherlands	Jun 2009- Jan 2012	15	3	No funding	EudraCT number 2006-005913-37).	24 months	No	AAO-HNS 1995	Definite	two or more spontaneous episodes of vertigo each lasting 20 min or longer, sensorineural hearing loss documented audiometrically in the diseased ear and the presence of tinnitus, and/or aural fullness in this ear	Unilateral MD	IT gentamicin vs IT gentamicin+placebo vs placebo	Intra-tympanic pharmaceuticals	aminoglycoside antibiotics	gentamicin	four, weekly IT injections of gentamicin 40 mg/mL	Intra-tympanic pharmaceuticals	pharmaceutical+placebo	gentamicin +placebo	two IT injections of gentamicin 40 mg/mL and two IT injections of placebo in random order (sterile NaCl 0.9% solution)	Other (please specify)	Placebo	Placebo	four, weekly intratympanic injections of Placebo (sterile NaCl 0.9% solution)
10	142	NA	Postema(2008)	Main	NA	AAO-HNS 1995 critiera for MD definition: two or more spontaneous episodes of vertigo each lasting 20 min or longer, sensorineural hearing loss documented audiometrically in the diseased ear and the presence of tinnitus or aural fullness (or both) in this ear.. To be included in the study the patient’s most annoying complaint had to be vertigo, the vestibulum had to show a caloric response and con…	Causes other than Menie`re’s disease of these symptoms or complaints were excluded by a diagnostic protocol [6], including vestibular tests, MRI of the cerebellopontine angle, clinical history and physical examination. Exclusion criteria were bilateral Menie`re’s disease, or the ear to be treated was the best hearing ear.	conservative medical treatment with betahistine was unsuccessful.	Single	Netherlands	NR	28	2	NR	NR	12 months	NR	AAO-HNS 1995	Definite	two or more spontaneous episodes of vertigo each lasting 20 min or longer, sensorineural hearing loss documented audiometrically in the diseased ear and the presence of tinnitus or aural fullness (or both) in this ear.	Unilateral MD	IT gentamicin vs placebo	Intra-tympanic pharmaceuticals	aminoglycoside antibiotics	gentamicin	A middle ear ventilation tube was introduced 4 weeks before the start of therapy. During 4 following weeks 0.4 ml of gentamicin sulfate (concentration 30 mg/ml [5]) was injected once a week into the middle ear with a small needle through the ventilation tube.	Other (please specify)	Placebo	Placebo	A middle ear ventilation tube was introduced 4 weeks before the start of therapy. During 4 following weeks 0.4 ml of placebo was injected once a week into the middle ear with a small needle through the ventilation tube.	NA								A middle ear ventilation tube was introduced 4 weeks before the start of therapy.
11	139	1000	Malavasi Ganança (2009)	Main	NA	they had experienced two or more definitive spontaneous vertigo spells lasting 20 min or longer, had audiometrically documented hearing loss on at least one occasion, tinnitus or aural fullness (sounds) within the treated ear [19]. Adults completing 4, 12 and 24 weeks of continuous oral treatment with betahistine 16 mg tid or oral betahistine 24 mg bid were admitted.	Patients who were receiving other anti-vertigo drugs or other therapy for Me´nie`re’s disease or who failed to complete all three phases of continuous treatment with betahistine 16 mg tid or betahistine 24 mg bid over 24 weeks were excluded.	NR	Single	Brazil	July 2005 to December 2006	120	2	NR	NR	6 months (24 weeks)	NR	AAO-HNS 1995	suspected	two or more definitive spontaneous vertigo spells lasting 20 min or longer, had audiometrically documented hearing loss on at least one occasion, tinnitus or aural fullness (sounds) within the treated ear	NR	Low dose Betahistine (16 mg tid) vs High dose Betahistine (24 mg bid)	Systemic pharmaceuticals	motion sickness/anti-nausea:antihistamines	Betahistine	Betahistine 16 mg tid orally	Systemic pharmaceuticals	motion sickness/anti-nausea:antihistamines	Betahistine	Betahistine 24 mg bid orally	NA	NA	NA	NA	NA	NA	NA	NA	NA
12	79	NA	Saliba (2015)	Main	NA	(1) only patients in the definite category of the Me´nie`re’s disease, a diagnostic scale based on AAO-HNS 1995 (2) we have included patients who underwent medical therapy and CATS restriction for at least 6 months without improvement and who had more than 6 vertigo attacks for the last 6 months before the surgery.	(1) patients with refractory Me´nie`re’s disease not responding to our inclusion criteria; (2) patients who didn't have at least 1 attack in the last month before surgery.	patients who underwent medical therapy and CATS restriction for at least 6 months without improvement. From the first day of the surgery all operated patients were asked to stop all kind of medication for Me´nie`re’s disease and follow the CATS restriction.	Single	Canada	NR- study period November 2010 to January 2014	57	2	No funding	NR	24 months	NR	AAO-HNS 1995	Definite	NR	Mix	endolymphatic duct blockage (EDB) vs endolymphatic sac decompression (ESD)	Surgical interventions	endolymphatic duct blockage (EDB	NA	endolymphatic duct blockage (EDB); First, we performed a canal wall-up mastoidectomy: the tegmen mastoideum, sigmoid sinus, and sinodural angle are identified, and the posterior bony ear canal wall is thinned. We identify the posterior semicircular canal (PSCC) and the dura matter of the posterior fossa. Using the prominence of the horizontal semicircular canal, Donaldson line is identified to ap…	Surgical interventions	endolymphatic sac decompression (ESD)	NA	endolymphatic sac decompression (ESD); First, we performed a canal wall-up mastoidectomy: the tegmen mastoideum, sigmoid sinus, and sinodural angle are identified, and the posterior bony ear canal wall is thinned. We identify the posterior semicircular canal (PSCC) and the dura matter of the posterior fossa. Using the prominence of the horizontal semicircular canal, Donaldson line is identified t…	NA	NA	NA	NA	NA	NA	NA	NA	From the first day of the surgery all operated patients were asked to stop all kind of medication for Me´nie`re’s disease and follow the CATS restriction
13	171	1103, 1115	Garduño-Anaya (2005)	Main	NA	Patients having definite MD as outlined by the 1995 American Academy of Otolaryngology–Head and Neck Surgery Committee on Hearing and Equilibrium. They were older than 18 years of age, without any previous medical treatment with steroids or surgery for MD, were included in this study. Before the inclusion in this study all the patients failed to respond to conventional medical therapy with caffei…	NR	no previous medical treatment with steroids or surgery for Ménière’s disease. Before the inclusion in this study all the patients failed to respond to conventional medical therapy with caffeine and salt restriction (1500 mg/day), vasodilator, and diuretic given at least 6 months without any relief of vertigo attacks.	Single	Mexico	NR- study period November 2000 to July 2003	22	2	NR	NR	25 months	NR	AAO-HNS 1995	Definite	NR	Unilateral MD	IT Dexamethasone vs Placebo	Intra-tympanic pharmaceuticals	Steroids	Dexamethasone	The patient lies flat on a stretcher in the office with the neck fully extended and the head turned 45 degrees to the opposite side. We use Emla cream (Lidocaine 2.5%/Prilocaine 2.5%, Astra Zeneca Pharmaceuticals, LP, Wilmington, DE) to regionally anesthetize the tympanic membrane in the quadrant anterosuperior of the involved ear. Dexamethasone solution 4 mg/mL are loaded into a 3-mL syringe on …	Other (please specify)	placebo	saline solution	The patient lies flat on a stretcher in the office with the neck fully extended and the head turned 45 degrees to the opposite side. We use Emla cream (Lidocaine 2.5%/Prilocaine 2.5%, Astra Zeneca Pharmaceuticals, LP, Wilmington, DE) to regionally anesthetize the tympanic membrane in the quadrant anterosuperior of the involved ear. Placebo consisting of saline solution are loaded into a 3-mL syri…	NA	NA	NA	NA	NA	NA	NA	NA
14	181	NA	Stokroos & Kingma (2004)	Main	NA	Inclusion criteria: Active MD (according to AAO-HNS criteria,Known underlying cause excluded using a diagnostic protocol, Conservative/medical treatment for at least 6 months has proven unsuccessful, Incapacitating vertigo attacks occurring at least monthly and recorded for at least 6 months, Unilateral pathology, Informed consent obtained	Exclusion criteria: Cumulative gentamicin dose >=360 mg for 12 applications, Cumulative treatment time after first treatment 􏰃/6 months, Perceptive hearing loss after treatment >=15 dB for 2 subsequent octave steps in the pure-tone audiogram, Contralateral (neuro)otological pathology, Ipsilateral middle ear pathology, Allergy to aminoglycosides	Conservative/medical treatment for at least 6 months has proven unsuccessful	Single	The Netherlands	October 2000 -October 2002	24	2	NR	NR	varied between 6 and 28 months	NR	AAO-HNS 1995	Definite	NR	Unilateral MD	IT Gentamicin vs IT placebo	Intra-tympanic pharmaceuticals	Antibiotics	Gentamicin	Gentamicin (4 ml; 30 mg/ml) in a buffered solution (pH 6.4) is prepared in a 4-ml syringe and warmed in the physician’s breast pocket The patient is in the supine position with the affected ear facing upwards Local anaesthesia of the tympanic membrane is achieved by application of a cottonoid soaked in 10% lidocaine spray against the tympanic membrane A spinal puncture needle (15-cm long) is conn…	Other (please specify)	placebo	buffer solution	Placebo (buffer solusion) is prepared in a 4-ml syringe and warmed in the physician’s breast pocket The patient is in the supine position with the affected ear facing upwards Local anaesthesia of the tympanic membrane is achieved by application of a cottonoid soaked in 10% lidocaine spray against the tympanic membrane A spinal puncture needle (15-cm long) is connected to the syringe and bent to a…	NA	NA	NA	NA	NA	NA	NA	NA
15	1062	NA	ElBeltagy (2012)	Main	NA	Inclusion criteria were unilateral definite Meniere’s disease based on AAO-HNS criteria [6] with serviceable hearing (pure tone threshold <60dB and speech discrimination score better than 50%) and vestibular function in the unaffected ear, intractable attacks not responding to medical treatment in the form of moduretic 5–50 (amiloride 5 mg and hydrochlorothiazide 50 mg) once daily + betaserc (bet…	Patients with sudden sensorineural hearing loss, middle ear pathology, only hearing ear, or those treated with oral steroids in the previous 6 months were excluded from the study.	intractable attacks not responding to medical treatment in the form of moduretic 5–50 (amiloride 5 mg and hydrochlorothiazide 50 mg) once daily + betaserc (betahistine 16 mg) three times daily for 6 months	Single	Eygept	NR	30	2	NR	NR	12 months	No	AAO-HNS 1995	Definite	NR	Unilateral MD	IT Gentamicin vs IT Dexamethasone	Intra-tympanic pharmaceuticals	Antibiotics	Gentamicin	treated with an intratympanic injection of 0.4 ml gentamycin 40 mg/ml that was buffered with sodium bicarbonate to pH 6.4 to reach a final concentration of 26.7 mg/ml. This was done on a weekly basis until the appearance of signs of unilateral vestibular hypoactivity, which was assessed by bedside tests (appearance of spontaneous nystagmus, head shake nystagmus, or head thrust sign), and the pati…	Intra-tympanic pharmaceuticals	Steroid	dexamethasone	treated with an intratympanic injection of 0.4 ml dexamethasone 4mg/ml every day for 5 consecutive days as a single cycle.	NA	NA	NA	NA	NA	NA	NA	NA
16	143	1038	Kitahara (2008)	Main	NA	Patients were eligible for enrollment if they had received a clinical diagnosis of intractable Me´nie`re’s disease according to the 1995 American Academy of Otolaryngology–Head and Neck Surgery (AAO-HNS) criteria.7 These criteria can be briefly described as follows: 1) repeated attacks of vertigo—a definitive spell is spontaneous vertigo lasting at least 20 minutes and a mixed type of spontaneous…	NR	various forms of medical and psychological managements failed for at least 6 months. Medical managements included diuretics, betahistine, diphenidol, dimenhydrinate, and diazepam, which were thought to be effective for persistent symptoms in Me´nie`re’s disease.	Multicenter	Japan	1996 to March 2005	197	3	Non-Industry	NR	84 months (7 years)	NR	AAO-HNS 1995	Intractable	1) repeated attacks of vertigo—a definitive spell is spontaneous vertigo lasting at least 20 minutes and a mixed type of spontaneous nystagmus is observed during attacks; 2) fluctuating cochlear symptoms—the hearing test usually reveals a marked fluctuation of the threshold in the low and middle tone range (if necessary, we carried out a glycerol test or electrocochleogram to detect endolymphatic…	NR	endolymphatic sac drainage + steroid instillation into the sac VS endolymphatic sac drainage without steroid instillation into the sac VS medical treatments	Surgical interventions	endolymphatic sac drainage	endolymphatic sac drainage	For steroid instillation into the endolymphatic sac in G-I, endolymphatic-sac drainage and steroid-instillation surgery20 was performed. This surgery was designed in the same manner as the endolymphatic sac-expanding surgery21 in G-II except for the instillation of steroids into the endolymphatic sac; a simple mastoidectomy was performed, clearly exposing the endolymphatic sac in the area between…	Other (please specify)	Steroid	prednisolone	the sac was filled with a mass of 20 mg of prednisolone. While dissolving the mass in the sac, we prepared a bundle of absorbable gelatin films (ca. 4 _x0004_ 20 _x0004_ 0.7 mm _x0004_ 5 sheets) with fan- and stick-shaped ends. These films were tied to one another with biochemical adhesive (human thrombin combined with human fibrinogen) at the stickshaped end. The fan-shaped end was then inserted…	Systemic pharmaceuticals	Medical managements	Medical managements included diuretics, betahistine, diphenidol, dimenhydrinate, and diazepam	these patients who declined endolymphatic sac drainage and thereafter continually received the best available non-surgical medical treatments	NA	NA	NA	NA
17	63	NA	Adrion (2016)	Main	NA	Patients aged 18-80 years were eligible for enrolment if they presented with two or more definitive spontaneous episodes of vertigo of at least 20 minutes’ duration, had audiometrically documented hearing loss on at least one occasion, and tinnitus or aural fullness in the treated ear, excluding other possible causes of vertigo. These factors made up a diagnosis of definite unilateral or bilatera…	Exclusion criteria were diagnosis of other central or peripheral vestibular disorders such as vestibular migraine, benign paroxysmal positioning vertigo, paroxysmal brainstem attacks, as well as phobic postural vertigo. Patients were excluded if they had known contraindications or sensitivity to betahistine, such as bronchial asthma, pheochromocytoma, treatment with other antihistaminic drugs, ul…	NR:There were no disallowed concomitant drugs used during the study except for antihistaminic drugs	Multicenter	Germany	31 March 2008 to 5 November 2012	221	3	Non-Industry	EudraCT no 2005-000752-32; ISRCTN no ISRCTN44359668.	12 months	Yes	AAO-HNS 1995	Definite	two or more definitive spontaneous episodes of vertigo of at least 20 minutes’ duration, had audiometrically documented hearing loss on at least one occasion, and tinnitus or aural fullness in the treated ear, excluding other possible causes of vertigo.	Mix	Low dose betahistine vs High dose betahistine vs Placebo	Systemic pharmaceuticals	motion sickness/anti-nausea:antihistamines	betahistine	Patients were instructed to take six capsules per day (two capsules in the morning, two at noon, and two in the evening). The first drug intake started as soon as possible after receipt of the study medication kits containing the vials during the baseline visit. Patients assigned to the experimental arm were given high doses of betahistine dihydrochloride (Vasomotal, manufactured by Abbott Pharma…	Systemic pharmaceuticals	motion sickness/anti-nausea:antihistamines	betahistine	Patients were instructed to take six capsules per day. In the low dose group (one betahistine capsule and one placebo capsule in the morning, two placebo capsultes at noon, and one betahistine capsulte togather with one placebo capsule in the evening). The first drug intake started as soon as possible after receipt of the study medication kits containing the vials during the baseline visit. Patie…	Other (please specify)	NA	placebo	two capsules three times a day; an identically appearing capsule filled with mannitol and aerosil but not containing any active ingredient was administered as placebo	NA	NA	NA	NA
18	169	NA	Morales-Luckie (2005)	Main	NA	all patients included in this study had severe disability (Scale 3) and limited vertigo control (Class C), and rejected any surgical management. Their clinical evolution of Me´nie`re’s disease was similar and their vertigo was under poor control by maintenance treatment. author response about definition of MD: MD as an idiopathic syndrome of endolymphatic hydrops characterized by two o more spont…	Patients suffering peptic acid disease, diabetes mellitus, hypertension, glaucoma, or any other clinical condition for which glucocorticoid therapy is contraindicated were excluded.	all patients included in this study had severe disability (Scale 3) and limited vertigo control (Class C), and rejected any surgical management. Their clinical evolution of Me´nie`re’s disease was similar and their vertigo was under poor control by maintenance treatment. This management consisted of diphenidol 25 mg/d, acetazolamide 250 mg/48 h orally, and a low-sodium diet (,1,500 mg/d) (16). In…	Single	Mexico	NR	16	2	NR		16.5 months	NR	AAO-HNS 1995	NR	NR	NR	Oral Prednisolone + diphenidol + acetazolamide + low-sodium diet (< 1,500 mg/d) vs diphenidol + acetazolamide + low-sodium diet (< 1,500 mg/d)	Systemic pharmaceuticals	Steroids	Prednisolone	0.35 mg/kg daily for 18 weeks	Systemic pharmaceuticals	motion sickness/anti-nausea:antihistamines	diphenidol	25 mg daily	Systemic pharmaceuticals	Diuretics	acetazolamide	250 mg/48 h	Other (please specify)	NA	NA	low-sodium diet (< 1,500 mg/d)
19
20
21
22
23
24
25
26
27
28
29
30
31
32
33
34
35
36
37
38
39
40
41
42
43
44
45
46
47
48
49
50
51
52
53
54
55
56
57
58
59
60
61
62
63
64
65
66
67
68
69
70
71
72
73
74
75
76
77
78
79
80
81
82
83
84
85
86
87
95
96
97
98
99
100
101
102
103
104
105
106
107
108
109
110
111
112
113
114
115
116
117
118
119
120
121
122
123
124
125
126
127
128
129
130
131
132
133
134
135
136
137
138
139
140
141
142
143
144
145
146
147
148
149
150
151
152
153
154
155
156
157
158
159
160
161
162
163
164
175
176
177
178
179
180
181
182
183
184
185
186
187
188
189
190
191
192
193
194
195
196
197
198
199
200
201
202
203
204
205
206
207
208
209
210
211
212
213
214
215
216
217
218
219
220
221
222
223
224
225
226
227
228
229
230
231
232
233
234
235
236
237
238
239
240
241
242
243
244
245
246
247
248
249
250
251
252
253
254
255
256
257
258
259
260
261
262
263
264
265
266
267
268
269
270
271
272
273
274
275
276
277
278
279
280
281
282
283
284
285
286
287
288
289
290
291
292
293
294
295
296
297
298
299
300
301
302
303
304
305
306
307
308
309
310
311
312
313
314
315
316
317
318
319
320
321
322
323
324
325
326
327
[truncated: 4 more columns]

## Sheet: demographics
S#
	STUDY CHARACTERISTICS							POPULATION BASELINE (1 row per intervention group in each study)
	RefID	Companion RefIDs/specific companion (if applicable)	First Author (publication year)	Analysis type	Specify the subgroup	Trt grp domain	Trt grp specific name	Age (mean)	Age (SD)	Age (range)	Age (median)	Age (IQR)	Male/Female (n)	Male/Female (%)	Bilateral/Unilateral	Affected ear: Left/Right	MD Duration (Mean±SD)	MD Duration Median (range)	MD Stage	Number of attacks	Mean PTA of affected ear (dB)	SD PTA of affected ear (dB)	Median PTA of affected ear (dB)	IQR PTA of affected ear (dB)	Mean Hearing loss (dB)	SD Hearing loss	Median Hearing loss (dB)	IQR Hearing loss (d	Mild (> 20 to 40 dB) Hearing loss degree (initial PTA)	Moderate (41-70 dB) Hearing loss degree (initial PTA)	Moderate to Severe Hearing loss degree (initial PTA)	Severe (71- 90 dB)Hearing loss degree (initial PTA)	Profound (> 90 dB)Hearing loss degree (initial PTA)	Mean Hearing level in 0.25 KHz	SD Hearing level in 0.25 KHz	Mean Hearing level in 0.5 KHz	SD Hearing level in 0.5 KHz	Mean Hearing level in 1 KHz	SD Hearing level in 1 KHz	Mean Hearing level in 2 KHz	SD Hearing level in 2 KHz	Mean Hearing level in 3 KHz	SD Hearing level in 3 KHz	Mean Hearing level in 4 KHz	SD Hearing level in 4 KHz	Mean Hearing level in 8 KHz	SD Hearing level in 8 KHz	Mean Hearing level in average of 0.5, 1, 2, and 3 KHz	SD Hearing level in average of 0.5, 1, 2, and 3 KHz
1	11	NA	Bojrab II (2018)	Main	NA	Surgical interventions + steroids	ELSD + Steroid injection	56.7	9.5	NA	NA	NA	NA	NA	0/18	NR	NR	NR	NR	see vertigo other	NR	NR	NR	NR	NR	NR	NR	NR	NR	NR	NR	NR	NR	NR	NR	NR	NR	NR	NR	NR	NR	NR	NR	NR	NR	NR	NR	NR	NR
1	11	NA	Bojrab II (2018)	Main	NA	Surgical interventions	ELSD	51.8	10.6	NA	NA	NA	NA	NA	0/17	NR	NR	NR	NR	see vertigo other	NR	NR	NR	NR	NR	NR	NR	NR	NR	NR	NR	NR	NR	NR	NR	NR	NR	NR	NR	NR	NR	NR	NR	NR	NR	NR	NR	NR	NR
2	57	NA	Kitahara (2016)	Main	NA	Surgical+ Pharmaceutical	Tympanic ventilation tube + medication (including diuretics, betahistine, diphenidol, dimenhydrinate, and diazepam)	51.7	14.7	NR	NR	NR	22/41	NR	0/63	32/31	37.2±20.9 months	NR	NR	NR	NR	NR	NR	NR	NR	NR	NR	NR	NR	NR	NR	NR	NR	NR	NR	NR	NR	NR	NR	NR	NR	NR	NR	NR	NR	NR	NR	NR	NR
2	57	NA	Kitahara (2016)	Main	NA	Systemic pharmaceuticals	medication (including diuretics, betahistine, diphenidol, dimenhydrinate, and diazepam)	49.7	16.5	NR	NR	NR	25/45	NR	0/70	39/31	30.3±22.7 months	NR	NR	NR	NR	NR	NR	NR	NR	NR	NR	NR	NR	NR	NR	NR	NR	NR	NR	NR	NR	NR	NR	NR	NR	NR	NR	NR	NR	NR	NR	NR	NR
3	15	NA	Masoumi (2017)	Main	NA	IT pharmaceuticals	IT dexamethasone	39.9	13.84	NR	NR	NR	18/15	NR	0/36	14/22	Mean±SD:4.5455±1.98	NR	NR	NR	NR	NR	NR	NR	NR	NR	NR	NR	NR	NR	NR	NR	NR	NR	NR	NR	NR	NR	NR	NR	NR	NR	NR	NR	NR	NR	NR	NR	NR
3	15	NA	Masoumi (2017)	Main	NA	IT pharmaceuticals	IT methylprednisolone	41.51	11.68	NR	NR	NR	21/15	NR	0/33	17/16	Mean±SD:4.0556±3.12	NR	NR	NR	NR	NR	NR	NR	NR	NR	NR	NR	NR	NR	NR	NR	NR	NR	NR	NR	NR	NR	NR	NR	NR	NR	NR	NR	NR	NR	NR	NR	NR
4	24	NA	Paragache (2005)	Main	NA	IT pharmaceuticals	IT Dexamethasone	38.5	NR	24-56	NR	NR	13/7	NR	NR	NR	NR	NR	NR	NR	NR	NR	NR	NR	NR	NR	NR	NR	NR	NR	NR	NR	NR	NR	NR	NR	NR	NR	NR	NR	NR	NR	NR	NR	NR	NR	NR	NR	NR
4	24	NA	Paragache (2005)	Main	NA	Systemic pharmaceuticals	conventional medical treatment (Betahistine hydrocholoride + Cinnarizine+ diet)	40.3	NR	17-78	NR	NR	13/7	NR	NR	NR	NR	NR	NR	NR	NR	NR	NR	NR	NR	NR	NR	NR	NR	NR	NR	NR	NR	NR	NR	NR	NR	NR	NR	NR	NR	NR	NR	NR	NR	NR	NR	NR	NR
5	78	NA	Albu (2015)	Main	NA	IT pharmaceuticals	IT dexamethasone and placebo pills	50.2	14.3	NR	NR	NR	10/23	NR	0/30	NR	NR	NR	MD stage 2: 5, Stage 3: 20 and Stage 4: 8.	see vertigo other
5	78	NA	Albu (2015)	Main	NA	Systemic pharmaceuticals	Betahistine and IT placebo (saline)	51.5	14.3	NR	NR	NR	13/20	NR	0/29	NR	NR	NR	MD stage 2: 7, Stage 3: 21 and Stage 4: 5.	see vertigo other
6	56	NA	Patel (2016)	Main	NA	Intra-tympanic pharmaceuticals	IT methylprednisolone	51·6	10·2	NR	NR	NR	20/10	67/33	0/30	17/13	years (mean (SD)) 4.1 (3.2)		NR	(mean(SD))5.5(6.5) in the past month; 16.4 (12.5) in the past 6 months
6	56	NA	Patel (2016)	Main	NA	Intra-tympanic pharmaceuticals	IT Gentamicin	53·3	10·8	NR	NR	NR	15/15	50/50	0/30	18/12	years (mean (SD)) 4.9 (5.6)		NR	(mean(SD))6.9(16.7) in the past month; 19.9 (16.7) in the past 6 months
7	107	NA	Pietro Casani (2012)	Main	NA	IT pharmaceuticals	IT dexamethasone	53.7	12.9	NR	NR	NR	10/18	NR	0/28	NR	months (mean (SD)) 17.2 (7.2)		NR	NR	NR	NR	NR	NR	NR	NR	NR	NR	NR	NR	NR	NR	NR	NR	NR	NR	NR	NR	NR	NR	NR	NR	NR	NR	NR	NR	NR	NR	NR
7	107	NA	Pietro Casani (2012)	Main	NA	IT pharmaceuticals	IT Gentamicin	54.2	12.9	NR	NR	NR	11/21	NR	0/32	NR	months (mean (SD)) 17.4 (7.1)		NR	NR	NR	NR	NR	NR	NR	NR	NR	NR	NR	NR	NR	NR	NR	NR	NR	NR	NR	NR	NR	NR	NR	NR	NR	NR	NR	NR	NR	NR	NR
8	59	NA	Albu(2016)	Main	NA	Intra-tympanic pharmaceuticals	dexamethasone+placebo	NR	NR	NR	NR	NR	12/21	NR	0/33	NR	NR	NR	MD stage 2: 6, Stage 3: 18 and Stage 4: 9.
8	59	NA	Albu(2016)	Main	NA	Intra-tympanic + systemic pharmaceuticals	betahistine+dexamethasone	NR	NR	NR	NR	NR	15/18	NR	0/33	NR	NR	NR	MD stage 2: 7, Stage 3: 19 and Stage 4: 7.
9	84	NA	Bremer(2014)	Main	NA	Intra-tympanic pharmaceuticals	combined groups	64.8	12.5	NR	NR	NR	8/7	53/47	0/5	NR	years (median (range)) 3 (0.1-19.6)		NR	NR
9	84	NA	Bremer(2014)	Main	NA	Intra-tympanic pharmaceuticals	gentamicin	64.5	8	NR	NR	NR	3/2	60/40	0/4	NR	years (median (range)) 3.1 (1.1-19.6)		NR	NR
9	84	NA	Bremer(2014)	Main	NA	Intra-tympanic pharmaceuticals	gentamicin+placebo	72.6	5	NR	NR	NR	4/0	100/0	0/5	NR	years (median (range)) 3.3 (0.7-7.5)		NR	NR
9	84	NA	Bremer(2014)	Main	NA	Intra-tympanic pharmaceuticals	placebo	57.3	16.7	NR	NR	NR	1/4	20/80	0/15	NR	years (median (range)) 2.5 (0.1-18.2)		NR	NR
10	142	NA	Postema(2008)	Main	NA	Intra-tympanic pharmaceuticals	gentamicin	NR	NR	NR	55	NR	NR	NR	0/16	NR	NR	NR	NR	NR
10	142	NA	Postema (2008)	Main	NA	Other (please specify)	Placebo	NR	NR	NR	53	NR	NR	NR	0/12	NR	NR	NR	NR	NR
11	139	NA	Malavasi Ganança (2009)	Main	NA	Systemic pharmaceuticals	Low dose Betahistine (16 mg tid)	45.9	13.3	24-78	NR	NR	23/37	38.3/61.7	NR	NR	16.9±NR months	NR	NR	NR
11	139	NA	Malavasi Ganança (2009)	Main	NA	Systemic pharmaceuticals	High dose Betahistine (24 mg bid)	45.4	13.8	23-73	NR	NR	24/36	40/60	NR	NR	16.1±NR months	NR	NR	NR
11	139	NA	Malavasi Ganança (2009)	Main	NA	Systemic pharmaceuticals	Low dose Betahistine (16 mg tid) vs High dose Betahistine (24 mg bid)	45	NR	NR	NR	NR	47/73	39/61	NR	NR	16.5 ±NR months	NR	NR	NR
12	79	NA	Saliba (2015)	Main	NA	Surgical interventions	endolymphatic duct blockage (EDB	47.2	NR	NR	NR	NR	14/21	40/60	NR	NR	NR	NR	NR	NR
12	79	NA	Saliba (2015)	Main	NA	Surgical interventions	endolymphatic sac decompression (ESD)	53.5	NR	NR	NR	NR	9/13	40.9/59.1	NR	NR	NR	NR	NR	NR
13	171	NA	Garduño-Anaya (2005)	Main	NA	Intra-tympanic pharmaceuticals	IT Dexamethasone	NR	NR	NR	NR	NR	3/8	NR	0/11	NR	NR	NR	NR	NR
13	171	NA	Garduño-Anaya (2005)	Main	NA	Intra-tympanic pharmaceuticals	IT Placebo	NR	NR	NR	NR	NR	3/8	NR	0/11	NR	NR	NR	NR	NR
13	171	NA	Garduño-Anaya (2005)	Main	NA	Intra-tympanic pharmaceuticals	combined (IT Dexamethasone vs Placebo)		NR	NR	NR	NR	NR	NR	NR	NR	NR	NR	NR	NR
14	181	NA	STOKROOS (2004)	Main	NA	Intra-tympanic pharmaceuticals	IT Gentamicin	59	NR	34-74	NR	NR	NR	NR	0/12	NR	NR	NR	NR	74+/-114							59
14	181	NA	STOKROOS (2004)	Main	NA	Intra-tympanic pharmaceuticals	IT Placebo	58	NR	45-70	NR	NR	NR	NR	0/10	NR	NR	NR	NR	25+/-31							58
14	181	NA	STOKROOS (2004)	Main	NA	Intra-tympanic pharmaceuticals	Combined; IT Gentamicin vs IT Placebo	NR	NR	NR	NR	NR	13/9	NR	NR	14/8	NR	NR	NR	NR							NR
15	1062	NA	ElBeltagy (2012)	Main	NA	Intra-tympanic pharmaceuticals	IT Gentamicin	NR	NR	NR	NR	NR	NR	NR	NR	NR	NR	NR	NR	NR
15	1062	NA	ElBeltagy (2012)	Main	NA	Intra-tympanic pharmaceuticals	IT Dexamethasone	NR	NR	NR	NR	NR	NR	NR	NR	NR	NR	NR	NR	NR
15	1062	NA	ElBeltagy (2012)	Main	NA	Intra-tympanic pharmaceuticals	Combined (IT Gentamicin vs IT Dexamethasone)	42	NR	29-57	NR	NR	19/11	63.3/36.7	0/30	11/19	4+/-4.9	1-17 years	NR	Mean+/-SD (range): 43.8+/-63.8 (6-360)
16	143	NA	Kitahara (2008)	Main	NA	Surgical interventions	endolymphatic sac drainage + steroid instillation into the sac	50.3	14.5	NR	NR	NR	44/56	NR	NR	NR	8.7+/-7.5 years	NR	I:4, II: 18, III: 60, IV: 18	NR	NR	NR	NR	NR	NR	NR	NR	NR	NR	NR	NR	NR	NR	NR	NR	NR	NR	NR	NR	NR	NR	NR	NR	NR	NR	NR	NR	NR	NR
16	143	NA	Kitahara (2008)	Main	NA	Surgical interventions	endolymphatic sac drainage without steroid instillation into the sac	55.6	10.1	NR	NR	NR	21/26	NR	NR	NR	9.5+/-8.9 years	NR	I:3, II: 5, III: 32, IV: 7	NR	NR	NR	NR	NR	NR	NR	NR	NR	NR	NR	NR	NR	NR	NR	NR	NR	NR	NR	NR	NR	NR	NR	NR	NR	NR	NR	NR	NR	NR
16	143	NA	Kitahara (2008)	Main	NA	Systemic pharmaceuticals	medical treatments	53.7	12.4	NR	NR	NR	24/26	NR	NR	NR	8.8+/-6.2 years	NR	I:3, II: 8, III: 27, IV: 12	NR	NR	NR	NR	NR	NR	NR	NR	NR	NR	NR	NR	NR	NR	NR	NR	NR	NR	NR	NR	NR	NR	NR	NR	NR	NR	NR	NR	NR	NR
17	63	NA	Adrion (2016)	Main	NA	Systemic pharmaceuticals	Low dose Bethahistine	56.1	11.1	22.0-80.0	57	NR	39/34	53/47	24/49	21/28	NR	NR	NR	NR	NR	NR	NR	NR	NR	NR	NR	NR	NR	NR	NR	NR	NR	NR	NR	NR	NR	NR	NR	NR	NR	NR	NR	NR	NR	NR	NR	NR	NR
17	63	NA	Adrion (2016)	Main	NA	Systemic pharmaceuticals	High dose Bethahistine	56.1	12.6	21.0-79	58	NR	35/39	47/53	25/49	25/24	NR	NR	NR	NR	NR	NR	NR	NR	NR	NR	NR	NR	NR	NR	NR	NR	NR	NR	NR	NR	NR	NR	NR	NR	NR	NR	NR	NR	NR	NR	NR	NR	NR
17	63	NA	Adrion (2016)	Main	NA	Systemic pharmaceuticals	Placebo	54.5	12.8	22.0-76	55	NR	35/39	47/53	Unclear	25/28	NR	NR	NR	NR	NR	NR	NR	NR	NR	NR	NR	NR	NR	NR	NR	NR	NR	NR	NR	NR	NR	NR	NR	NR	NR	NR	NR	NR	NR	NR	NR	NR	NR
18	169	NA	Morales-Luckie (2005)	Main	NA	Systemic pharmaceuticals	Oral Prednisolon: (Prednisolon + diphenidol + acetazolamide + low-sodium diet (< 1,500 mg/d)	40.8	NR	33–47	NR	NR	NR	NR	NR	NR	3.6 years	severe disability (Scale 3) and limited vertigo control (Class C), and rejected any surgical management	NR	NR	NR	NR	NR	NR	NR	NR	NR	NR	NR	NR	NR	NR	NR	NR	NR	NR	NR	NR	NR	NR	NR	NR	NR	NR	NR	NR	NR	NR	NR
18	169	NA	Morales-Luckie (2005)	Main	NA	Systemic pharmaceuticals	maintenance therapy: diphenidol + acetazolamide + low-sodium diet (< 1,500 mg/d)	38.8	NR	32–49	NR	NR	NR	NR	NR	NR	3.3 years	severe disability (Scale 3) and limited vertigo control (Class C), and rejected any surgical management	NR	NR	NR	NR	NR	NR	NR	NR	NR	NR	NR	NR	NR	NR	NR	NR	NR	NR	NR	NR	NR	NR	NR	NR	NR	NR	NR	NR	NR	NR	NR
365
366
367
368
369
370
371
372
373
374
375
376
377
378
379
380
381
382
383
384
385
386
387
388
389
390
391
392
393
394
395
396
397
398
399
400
401
[truncated: 29 more columns]

## Sheet: Intervention
S#
		STUDY CHARACTERISTICS					INTERVENTIONS/TREATMENTS per arm					Drug A											Drug B											Drug C											Drug D
	S#	RefID	Companion RefIDs/specific companion (if applicable)	First Author (publication year)	Analysis type	Specify the subgroup	Intervention Label	Type of Intervention	Sample randomized	Sample Size analyzed	Strategy of administration	Main Domanin Type	Main class	Specific drug name	Daily/Main dose	Mean daily dose	Range daily dose	Median daily dose	IQR daily dose	Unit	Freqency	Duration	Main Domanin Type	Main class	Specific drug name	Daily dose	Mean daily dose	Range daily dose	Median daily dose	IQR daily dose	Unit	Freqency	Duration	Main Domanin Type	Main class	Specific drug name	Daily dose	Mean daily dose	Range daily dose	Median daily dose	IQR daily dose	Unit	Freqency	Duration	Main Domanin Type	Main class	Specific drug name	Daily dose	Mean daily dose
	1	11	NA	Bojrab II (2018)	Main	NA	ELSD + Steroid injection	Surgery+ pharmaceutical agent	18	Unclear	The technique of steroid injection was standardized among the surgeons. A 27-gauge needle on a 1 ml tuberculin syringe was used to inject ~ 0.2 to 0.4 ml of dexamethasone (10 mg/ml) into endolymphatic sac after decompression. Dilation of endolymphatic sac was visualized intraoperatively to confirm correct location of injection. I	Surgical interventions	Surgical interventions	endolymphatic sac-vein decompression surgery	NA	NA	NA	NA	NA	NA	Single	NA	Other (please specify)	Steroids	Dexamethasone	2-4 mg	NR	NR	NR	NR	mg/ml	single	single injection	NA	NA	NA	NA	NA	NA	NA	NA	NA	NA	NA	NA	NA	NA	NA	NA
	1	11	NA	Bojrab II (2018)	Main	NA	ELSD	Surgery	17	Unclear	NR	Surgical interventions	Surgical interventions	endolymphatic sac-vein decompression surgery	NA	NA	NA	NA	NA	NA	Single	NA	NA	NA	NA	NA	NA	NA	NA	NA	NA	NA	NA	NA	NA	NA	NA	NA	NA	NA	NA	NA	NA	NA	NA	NA	NA	NA	NA
	2	57	NA	Kitahara (2016)	Main	NA	Tympanic ventilation tube + medication (including diuretics, betahistine, diphenidol, dimenhydrinate, and diazepam)	Surgery+ pharmaceutical agent	74	63	Ventilation tubes inserted through an incision in their tympanic membranes under local anesthesia. Medical treatments were fixed basically including diuretics, betahistine, diphenidol, dimenhydrinate, and diazepam.	Surgical interventions	Tympanic ventilation tube	Tympanic ventilation tube	NA	NA	NA	NA	NA	NA	NA	NR	Systemic pharmaceuticals	Medical treatments were fixed basically including diuretics, betahistine, diphenidol, dimenhydrinate, and diazepam.	Medical treatments were fixed basically including diuretics, betahistine, diphenidol, dimenhydrinate, and diazepam.	NR	NR	NR	NR	NR	NR	NR	NR	NA	NA	NA	NA	NA	NA	NA	NA	NA	NA	NA	NA	NA	NA	NA	NA
	2	57	NA	Kitahara (2016)	Main	NA	medication (including diuretics, betahistine, diphenidol, dimenhydrinate, and diazepam)	Pharmaceutical agent	74	70	Medical treatments were fixed basically including diuretics, betahistine, diphenidol, dimenhydrinate, and diazepam.	Systemic pharmaceuticals	combination	Medical treatments were fixed basically including diuretics, betahistine, diphenidol, dimenhydrinate, and diazepam.	NR	NR	NR	NR	NR	NR	NR	NR	NR	NR	NR	NR	NR	NR	NR	NR	NR	NR	NR	NR	NR	NR	NR	NR	NR	NR	NR	NR	NR	NR	NR	NR	NR	NR	NR
	3	15	NA	Masoumi (2017)	Main	NA	IT dexamethasone	Pharmaceutical agent	40	36	IT dexamethasone (4mg/dl) Three injections were performed within a week.	IT pharmaceuticals	Steroids	dexamethasone	4mg/dl	NR	NR	NR	NR	mg/dl	three injection in a week	one week	NA	NA	NA	NA	NA	NA	NA	NA	NA	NA	NA	NA	NA	NA	NA	NA	NA	NA	NA	NA	NA	NA	NA	NA	NA	NA	NA
	3	15	NA	Masoumi (2017)	Main	NA	IT methylprednisolone	Pharmaceutical agent	40	33	IT methylprednisolone (40mg/dl) Three injections were performed within a week.	IT pharmaceuticals	Steroids	methylprednisolone	40mg/dl	NR	NR	NR	NR	mg/dl	three injection in a week	one week	NA	NA	NA	NA	NA	NA	NA	NA	NA	NA	NA	NA	NA	NA	NA	NA	NA	NA	NA	NA	NA	NA	NA	NA	NA	NA	NA
	4	24	NA	Paragache (2005)	Main	NA	IT pharmaceuticals	Pharmaceutical agent	20	20	IT instillation of 5 drop of 0.2 mg/cc Dexamethasone eye/ear drops (Under local anesthesia, a Sheperd ventilation tube (grommet) was inserted into the posteroinferior quadrant of tympanic membrane. Dexamethasone eye/ear drops available commercially in the concentration of 1 mg/cc were diluted to 0.20 mg/cc using distilled water. 5 drops of medication was instilled into the middle ear. The patient…	Intra-tympanic pharmaceuticals	Steroids	Dexamethasone	5 drop of 0.2 mg/cc	NR	NR	NR	NR	mg	NR	3 months	NA	NA	NA	NA	NA	NA	NA	NA	NA	NA	NA	NA	NA	NA	NA	NA	NA	NA	NA	NA	NA	NA	NA	NA	NA	NA	NA
	4	24	NA	Paragache (2005)	Main	NA	Systemic pharmaceuticals	Pharmaceutical agent	20	20	salt and caffiene restricted diet, nicotine and alcohol restrictions, Tab. Cinnarizine 25 mg TDS for acute episodes and Tab. Betahistine hydrocholoride 16 mg TDS for maintenance therapy	Systemic pharmaceuticals	antihistamines	Betahistine hydrocholoride	16 mg TDS	NR	NR	NR	NR	mg	three times a day	3 months (for maintenance therapy)	systemic pharmaceuticals	antihistamines	Cinnarizine	25 mg TDS	NA	NA	NA	NA	mg	three times a day	3 months ( for acute episodes)	Diet restrictions	salt and caffiene restricted diet, nicotine and alcohol restriction	NA	NA	NA	NA	NA	NA	NA	NA	3 months	NA	NA	NA	NA	NA
	5	78	NA	Albu (2015)	Main	NA	IT dexamethasone + placebo pills	Pharmaceutical agent	33	30	3 IT injection with an interlude of 3 days of 1 mL of dexamethasone (4 mg/mL) (: in the supine position, the patient turned the head 45° toward the unaffected ear. Following anesthesia of the eardrum, using a 22-gauge spinal needle, 1 mL of dexamethasone (4 mg/mL) was injected through the tympanic membrane into the middle ear. Patients kept the supine position with the injected ear facing upward …	IT pharmaceuticals	Steroids	Dexamethasone	4 mg (1 mL of dexamethasone (4 mg/mL))	NR	NR	NR	NR	mg	3 injections every 3 days	9 days	Other (please specify)	Placebo	Placebo	NA	NA	NA	NA	NA	NA	three times a day	NR	NA	NA	NA	NA	NA	NA	NA	NA	NA	NA	NA	NA	NA	NA	NA	NA
	5	78	NA	Albu (2015)	Main	NA	Betahistine and IT placebo (saline)	Pharmaceutical agent	33	29	oral 144 mg/day (48 mg tid) + 3 IT injection with an interlude of 3 days of saline (: in the supine position, the patient turned the head 45° toward the unaffected ear. Following anesthesia of the eardrum, using a 22-gauge spinal needle, saline was injected through the tympanic membrane into the middle ear. Patients kept the supine position with the injected ear facing upward for 30 min refrainin…	Systemic pharmaceuticals	antihistamines	Betahistine	144 mg/day (48 mg tid)	NR	NR	NR	NR	mg	three times a day	unclear	Other (please specify)	Placebo	slaine	NA	NA	NA	NA	NA	NA	3 injections every 3 days	9 days	NA	NA	NA	NA	NA	NA	NA	NA	NA	NA	NA	NA	NA	NA	NA	NA
	6	56	NA	Patel (2016)	Main	NA	IT methylprednisolone	Pharmaceutical agent	30	30	Intratympanic injections of methylprednisolone (62·5 mg/mL) were done in outpatient ENT clinics. Two injections were given, the second 2 weeks after the first. Since steroids do not disturb hearing, patients randomly assigned to methylpre dnisolone were given a second methyl prednisolone injection. If vertigo attacks returned at any time during the trial (ie, the patient was a non-responder) the …	IT pharmaceuticals	Steroids	methylprednisolone	62·5 mg/mL	NR	NR	NR	NR	mg/ml	two injections two weeks apart	2 weeks	NA	NA	NA	NA	NA	NA	NA	NA	NA	NA	NA	NA	NA	NA	NA	NA	NA	NA	NA	NA	NA	NA	NA	NA	NA	NA	NA
	6	56	NA	Patel (2016)	Main	NA	IT Gentamicin	Pharmaceutical agent	30	30	Intratympanic injection entamicin (40 mg/Ml) were done in outpatient ENT clinics. Two injections were given, the second 2 weeks after the first. Two injections were given, the second 2 weeks after the first. For patients who had a 20 dB drop in hearing across any two consecutive frequencies, the pharmacy, without informing the trial team, switched gentamicin for saline. If vertigo attacks returne…	IT pharmaceuticals	Antibiotics	Gentamicin	40 mg/mL	NR	NR	NR	NR	mg/ml	two injections two weeks apart	2 weeks	NA	NA	NA	NA	NA	NA	NA	NA	NA	NA	NA	NA	NA	NA	NA	NA	NA	NA	NA	NA	NA	NA	NA	NA	NA	NA	NA
	7	107	NA	Pietro Casani (2012)	Main	NA	IT dexamethasone	Pharmaceutical agent	28	26	IT DXM (4 mg/mL) perfusion repeated 3 times at intervals of 1 every 3 days using the same procedure.	IT pharmaceuticals	Steroids	Dexamethasone	4 mg	NR	NR	NR	NR	mg/ml	3 injections at interval of 1 every 3 days	NR	NA	NA	NA	NA	NA	NA	NA	NA	NA	NA	NA	NA	NA	NA	NA	NA	NA	NA	NA	NA	NA	NA	NA	NA	NA	NA	NA
	7	107	NA	Pietro Casani (2012)	Main	NA	IT Gentamicin	Pharmaceutical agent	32	31	Two mL of gentamicin sulfate (40 mg/mL) was buffered with 1 mL of sodium bicarbonate to obtain a 6.4-pH solution with 27.6-mg/mL concentration. Under the otomicroscope, patients were placed in supine position with the head turned 45 toward the unaffected ear. Local anesthesia was obtained by filling the external ear canal with lidocaine. Using a 22-gauge spinal needle and 1-mL syringe, the soluti…	IT pharmaceuticals	Antibiotics	Gentamicin	27.5 mg	NR	NR	NR	NR	mg/ml	single injection (in some cases two injections 20 days apart)	20 days	NA	NA	NA	NA	NA	NA	NA	NA	NA	NA	NA	NA	NA	NA	NA	NA	NA	NA	NA	NA	NA	NA	NA	NA	NA	NA	NA
	8	59	NA	Albu(2016)	Main	NA	ITD (dexamethasone) +placebo	Pharmaceutical agent +Placebo	66 (33 ITD+placebo, 33 ITD+HDBH)	32	three consecutive daily IT injections 1 ml of 4 mg/mL Dexamathasone + Placebo pills	Intra-tympanic pharmaceuticals	steroid	dexamethasone	4mg/ml (1 ml)	NR	NR	NR	NR	mg/ml	Daily	3 days	Other (please specify)	placebo	placebo	NA	NA	NA	NA	NA	NA	NR	NR	NA	NA	NA	NA	NA	NA	NA	NA	NA	NA	NA	NA	NA	NA	NA	NA
	8	59	NA	Albu(2016)	Main	NA	ITD (dexamethasone)+ high dosage betahistine (HDBH)	Pharmaceutical agent	66 (33 ITD+placebo, 33 ITD+HDBH)	30	three consecutive daily IT injections 1 ml of 4 mg/mL Dexamathasone + Oral 144 mg/day (48 mg tid) of betahistine	Intra-tympanic pharmaceuticals	steroid	dexamethasone	4mg/ml (1 ml)	NR	NR	NR	NR	mg/ml	Daily	3 days	Systemic pharmaceuticals	antihistamines	betahistine	144 mg/day (48 mg tid).	NR	NR	NR	NR	mg	3 times	NR	NA	NA	NA	NA	NA	NA	NA	NA	NA	NA	NA	NA	NA	NA	NA	NA
	9	84	NA	Bremer(2014)	Main	NA	IT gentamicin	Pharmaceutical agent	15(5 gentamicin group, 4 gentamicin+placebo group, 5 placebo group)	5	four, weekly IT injections of gentamicin 40 mg/mL	Intra-tympanic pharmaceuticals	aminoglycoside antibiotics	gentamicin	40 mg/mL	NR	NR	NR	NR	mg/mL	Weekly	4 weeks	NA	NA	NA	NA	NA	NA	NA	NA	NA	NA	NA	NA	NA	NA	NA	NA	NA	NA	NA	NA	NA	NA	NA	NA	NA	NA	NA
	9	84	NA	Bremer(2014)	Main	NA	IT gentamicin+placebo	Pharmaceutical agent +Placebo vs placebo	15(5 gentamicin group, 4 gentamicin+placebo group, 5 placebo group)	5	two, weekly IT injections of gentamicin 40 mg/mL and two, weekly IT injections of placebo in random order (sterile NaCl 0.9% solution)	Intra-tympanic pharmaceuticals	aminoglycoside antibiotics	gentamicin	40 mg/mL	NR	NR	NR	NR	mg/mL	Weekly	2 weeks	Other (please specify)	placebo	placebo	NR	NR	NR	NR	NR	NA	weekly	2 weeks	NA	NA	NA	NA	NA	NA	NA	NA	NA	NA	NA	NA	NA	NA	NA	NA
	9	84	NA	Bremer(2014)	Main	NA	placebo	Placebo	15(5 gentamicin group, 4 gentamicin+placebo group, 5 placebo group)	4	four, weekly intratympanic injections of Placebo (sterile NaCl 0.9% solution)	Other (please specify)	placebo	Placebo (sterile NaCl 0.9% solution)	NA	NR	NR	NR	NR	NR	Weekly	4 weeks	NA	NA	NA	NA	NA	NA	NA	NA	NA	NA	NA	NA	NA	NA	NA	NA	NA	NA	NA	NA	NA	NA	NA	NA	NA	NA	NA
	10	142	NA	Postema(2008)	Main	NA	IT gentamicin	Pharmaceutical agent	28(16 getnamicin group, 12 placebo group)	16	A middle ear ventilation tube was introduced 4 weeks before the start of therapy. During 4 following weeks 0.4 ml of gentamicin sulfate (concentration 30 mg/ml [5]) was injected once a week into the middle ear with a small needle through the ventilation tube.	Intra-tympanic pharmaceuticals	aminoglycoside antibiotics	gentamicin	12 mg	NR	NR	NR	NR	mg/ml	Weekly	4 weeks	NA	NA	NA	NA	NA	NA	NA	NA	NA	NA	NA	NA	NA	NA	NA	NA	NA	NA	NA	NA	NA	NA	NA	NA	NA	NA	NA
	10	142	NA	Postema(2008)	Main	NA	Placebo	Placebo	28(16 getnamicin group, 12 placebo group)	12	A middle ear ventilation tube was introduced 4 weeks before the start of therapy. During 4 following weeks 0.4 ml of placebo was injected once a week into the middle ear with a small needle through the ventilation tube.	Other (please specify)	placebo	placebo	NA	NR	NR	NR	NR	NA	Weekly	4 weeks	NA	NA	NA	NA	NA	NA	NA	NA	NA	NA	NA	NA	NA	NA	NA	NA	NA	NA	NA	NA	NA	NA	NA	NA	NA	NA	NA
	11	139	NA	Malavasi Ganança (2009)	Main	NA	Low dose Betahistine (16 mg tid)	Pharmaceutical agent	60	60	Betahistine 16 mg tid	Systemic pharmaceuticals	motion sickness/anti-nausea:antihistamines	Betahistine	48 mg	48 mg (16mg x 3)	NR	NR	NR	mg	three tims a day	24 weeks	NA	NA	NA	NA	NA	NA	NA	NA	NA	NA	NA	NA	NA	NA	NA	NA	NA	NA	NA	NA	NA	NA	NA	NA	NA	NA	NA
	11	139	NA	Malavasi Ganança (2009)	Main	NA	High dose Betahistine (24 mg bid)	Pharmaceutical agent	60	60	Betahistine 24 mg bid	Systemic pharmaceuticals	motion sickness/anti-nausea:antihistamines	Betahistine	48 mg	48 mg (24 mg x 2)	NR	NR	NR	mg	twice a day	24 weeks	NA	NA	NA	NA	NA	NA	NA	NA	NA	NA	NA	NA	NA	NA	NA	NA	NA	NA	NA	NA	NA	NA	NA	NA	NA	NA	NA
	12	79	NA	Saliba (2015)	Main	NA	endolymphatic duct blockage (EDB	Surgery	35	35	endolymphatic duct blockage (EDB); First, we performed a canal wall-up mastoidectomy: the tegmen mastoideum, sigmoid sinus, and sinodural angle are identified, and the posterior bony ear canal wall is thinned. We identify the posterior semicircular canal (PSCC) and the dura matter of the posterior fossa. Using the prominence of the horizontal semicircular canal, Donaldson line is identified to ap…	Surgical interventions	endolymphatic duct blockage (EDB	NA	NA	NA	NA	NA	NA	NA	once	once	NA	NA	NA	NA	NA	NA	NA	NA	NA	NA	NA	NA	NA	NA	NA	NA	NA	NA	NA	NA	NA	NA	NA	NA	NA	NA	NA
	12	79	NA	Saliba (2015)	Main	NA	endolymphatic sac decompression (ESD)	Surgery	22	22	endolymphatic sac decompression (ESD); First, we performed a canal wall-up mastoidectomy: the tegmen mastoideum, sigmoid sinus, and sinodural angle are identified, and the posterior bony ear canal wall is thinned. We identify the posterior semicircular canal (PSCC) and the dura matter of the posterior fossa. Using the prominence of the horizontal semicircular canal, Donaldson line is identified t…	Surgical interventions	endolymphatic sac decompression (ESD)	NA	NA	NA	NA	NA	NA	NA	once	once	NA	NA	NA	NA	NA	NA	NA	NA	NA	NA	NA	NA	NA	NA	NA	NA	NA	NA	NA	NA	NA	NA	NA	NA	NA	NA	NA
	13	171	NA	Garduño-Anaya (2005)	Main	NA	IT Dexamethasone	Pharmaceutical agent	11	11	The patient lies flat on a stretcher in the office with the neck fully extended and the head turned 45 degrees to the opposite side. We use Emla cream (Lidocaine 2.5%/Prilocaine 2.5%, Astra Zeneca Pharmaceuticals, LP, Wilmington, DE) to regionally anesthetize the tympanic membrane in the quadrant anterosuperior of the involved ear. Dexamethasone solution 4 mg/mL are loaded into a 3-mL syringe on …	Intra-tympanic pharmaceuticals	Steroids	Dexamethasone	12 mg (4mg/ml* 3ml)	NA	NA	NA	NA	mg/ml	Daily	5 days	NA	NA	NA	NA	NA	NA	NA	NA	NA	NA	NA	NA	NA	NA	NA	NA	NA	NA	NA	NA	NA	NA	NA	NA	NA	NA	NA
	13	171	NA	Garduño-Anaya (2005)	Main	NA	IT Placebo	Placebo	11	7	The patient lies flat on a stretcher in the office with the neck fully extended and the head turned 45 degrees to the opposite side. We use Emla cream (Lidocaine 2.5%/Prilocaine 2.5%, Astra Zeneca Pharmaceuticals, LP, Wilmington, DE) to regionally anesthetize the tympanic membrane in the quadrant anterosuperior of the involved ear. Placebo consisting of saline solution are loaded into a 3-mL syri…	Other (please specify)	NA	saline solution	NA	NA	NA	NA	NA	NA	Daily	5 days	NA	NA	NA	NA	NA	NA	NA	NA	NA	NA	NA	NA	NA	NA	NA	NA	NA	NA	NA	NA	NA	NA	NA	NA	NA	NA	NA
	14	181	NA	STOKROOS (2004)	Main	NA	IT Gentamicin	Pharmaceutical agent	12	12	Gentamicin (4 ml; 30 mg/ml) in a buffered solution (pH 6.4) is prepared in a 4-ml syringe and warmed in the physician’s breast pocket The patient is in the supine position with the affected ear facing upwards Local anaesthesia of the tympanic membrane is achieved by application of a cottonoid soaked in 10% lidocaine spray against the tympanic membrane A spinal puncture needle (15-cm long) is conn…	Intra-tympanic pharmaceuticals	Antibiotics	Gentamicin	120 mg (4 ml of 30 mg/ml)	NR	NR	NR	NR	mg/ml	every 6 weeks	varried	NA	NA	NA	NA	NA	NA	NA	NA	NA	NA	NA	NA	NA	NA	NA	NA	NA	NA	NA	NA	NA	NA	NA	NA	NA	NA	NA
	14	181	NA	STOKROOS (2004)	Main	NA	IT Placebo	Placebo	10	10	Placebo (buffer solusion) is prepared in a 4-ml syringe and warmed in the physician’s breast pocket The patient is in the supine position with the affected ear facing upwards Local anaesthesia of the tympanic membrane is achieved by application of a cottonoid soaked in 10% lidocaine spray against the tympanic membrane A spinal puncture needle (15-cm long) is connected to the syringe and bent to a…	Intra-tympanic pharmaceuticals	placebo	buffer solution	NA	NA	NA	NA	NA	NA	every 6 weeks	varried	NA	NA	NA	NA	NA	NA	NA	NA	NA	NA	NA	NA	NA	NA	NA	NA	NA	NA	NA	NA	NA	NA	NA	NA	NA	NA	NA
	15	1062	NA	ElBeltagy (2012)	Main	NA	IT Gentamicin	Pharmaceutical agent	15	15 at 6 months and 13 at 12 months	treated with an intratympanic injection of 0.4 ml gentamycin 40 mg/ml that was buffered with sodium bicarbonate to pH 6.4 to reach a final concentration of 26.7 mg/ml. This was done on a weekly basis until the appearance of signs of unilateral vestibular hypoactivity, which was assessed by bedside tests (appearance of spontaneous nystagmus, head shake nystagmus, or head thrust sign), and the pati…	Intra-tympanic pharmaceuticals	Antibiotics	Gentamicin	26.7 mg/ml	NR	NR	NR	NR	mg/ml	Weekly (maximum 3 weeks)	max 3 weeks (1-3 weeks)	NA	NA	NA	NA	NA	NA	NA	NA	NA	NA	NA	NA	NA	NA	NA	NA	NA	NA	NA	NA	NA	NA	NA	NA	NA	NA	NA
	15	1062	NA	ElBeltagy (2012)	Main	NA	IT Dexamethasone	Pharmaceutical agent	15	15 at 6 months and 13 at 12 months	treated with an intratympanic injection of 0.4 ml dexamethasone 4mg/ml every day for 5 consecutive days as a single cycle.	Intra-tympanic pharmaceuticals	Steroids	Dexamethaosone	1.6 mg (0.4 ml containing 4mg/ml)	NR	NR	NR	NR	mg/ml	Daily	5 days	NA	NA	NA	NA	NA	NA	NA	NA	NA	NA	NA	NA	NA	NA	NA	NA	NA	NA	NA	NA	NA	NA	NA	NA	NA	NA	NA
	16	143	NA	Kitahara (2008)	Main	NA	endolymphatic sac drainage + steroid instillation into the sac	Surgery+ pharmaceutical agent	100	100	For steroid instillation into the endolymphatic sac in G-I, endolymphatic-sac drainage and steroid-instillation surgery20 was performed. This surgery was designed in the same manner as the endolymphatic sac-expanding surgery21 in G-II except for the instillation of steroids into the endolymphatic sac; a simple mastoidectomy was performed, clearly exposing the endolymphatic sac in the area between…	Surgical interventions	endolymphatic sac drainage	endolymphatic sac drainage	NA	NA	NA	NA	NA	NA	NA	NA	NA	NA	NA	NA	NA	NA	NA	NA	NA	NA	NA	NA	NA	NA	NA	NA	NA	NA	NA	NA	NA	NA	NA	NA	NA	NA	NA
	16	143	NA	Kitahara (2008)	Main	NA	endolymphatic sac drainage without steroid instillation into the sac	Surgery	47	47	endolymphatic sac-expanding surgery; The technical details of endolymphatic-sac drainage is as follows: a simple mastoidectomy was performed, clearly exposing the endolymphatic sac in the area between the sigmoid sinus and the inferior margin of the posterior semicircular canal. If possible, the sac was exposed, including the rugose portion. The sac was opened with an L- (right ear) or backward L…	Surgical interventions	endolymphatic sac drainage	endolymphatic sac drainage	NA	NA	NA	NA	NA	NA	NA	NA	NA	NA	NA	NA	NA	NA	NA	NA	NA	NA	NA	NA	NA	NA	NA	NA	NA	NA	NA	NA	NA	NA	NA	NA	NA	NA	NA
	16	143	NA	Kitahara (2008)	Main	NA	medical treatments	Pharmaceutical agent	50	50	Medical managements included diuretics, betahistine, diphenidol, dimenhydrinate, and diazepam, which were thought to be effective for persistent symptoms in Me´nie`re’s disease.	Systemic pharmaceuticals	Medical managements included diuretics, betahistine, diphenidol, dimenhydrinate, and diazepam, which were thought to be effective for persistent symptoms in Me´nie`re’s disease.	NA	NR	NR	NR	NR	NR	NR	NR	NR	NA	NA	NA	NA	NA	NA	NA	NA	NA	NA	NA	NA	NA	NA	NA	NA	NA	NA	NA	NA	NA	NA	NA	NA	NA	NA	NA
	17	63	NA	Adrion (2016)	Main	NA	Low dose Bethahistine	Pharmaceutical agent	73	full analysis set (FAS)= 70, PP= 54	Patients were instructed to take six capsules per day. In the low dose group (one betahistine capsule and one placebo capsule in the morning, two placebo capsultes at noon, and one betahistine capsulte togather with one placebo capsule in the evening). The first drug intake started as soon as possible after receipt of the study medication kits containing the vials during the baseline visit. Patie…	Systemic pharmaceuticals	motion sickness/anti-nausea:antihistamines	betahistine	48 mg	NR	NR	NR	NR	mg	twice a day	9 months	NA	NA	NA	NA	NA	NA	NA	NA	NA	NA	NA	NA	NA	NA	NA	NA	NA	NA	NA	NA	NA	NA	NA	NA	NA	NA	NA
73	17	63	NA	Adrion (2016)	Main	NA	High dose Bethahistine	Pharmaceutical agent	74	full analysis set (FAS)= 72, PP= 51	Patients were instructed to take six capsules per day (two capsules in the morning, two at noon, and two in the evening). The first drug intake started as soon as possible after receipt of the study medication kits containing the vials during the baseline visit. Patients given a high doses of betahistine dihydrochloride (Vasomotal, manufactured by Abbott Pharma, Hannover, Germany). 2×24 mg three …	Systemic pharmaceuticals	motion sickness/anti-nausea:antihistamines	betahistine	144 mg	NR	NR	NR	NR	mg	three tims a day	9 months	NA	NA	NA	NA	NA	NA	NA	NA	NA	NA	NA	NA	NA	NA	NA	NA	NA	NA	NA	NA	NA	NA	NA	NA	NA	NA	NA
74	17	63	NA	Adrion (2016)	Main	NA	Placebo	Placebo	74	full analysis set (FAS)= 72, PP= 50	two capsules three times a day for nine months; an identically appearing capsule filled with mannitol and aerosil but not containing any active ingredient was administered as placebo	Other (please specify)	placebo	capsule filled with mannitol and aerosil but not containing any active ingredient	NA	NA	NA	NR	NR	NA	three tims a day	9 months	NA	NA	NA	NA	NA	NA	NA	NA	NA	NA	NA	NA	NA	NA	NA	NA	NA	NA	NA	NA	NA	NA	NA	NA	NA	NA	NA
75	18	169	NA	Morales-Luckie (2005)	Main	NA	Oral Prednisolon: (Prednisolon + diphenidol + acetazolamide + low-sodium diet (< 1,500 mg/d)	Pharmaceutical agent	8	8	diphenidol 25 mg/d, acetazolamide 250 mg/48 h orally, and a low-sodium diet (,1,500 mg/d) (16). In addition, reductions in consumption of alcohol, caffeine, nicotine, and stress were also suggested plus prednisone (0.35 mg/kg/d) for 18 weeks	Systemic pharmaceuticals	Steroids	Prednisolone	0.35 mg/kg/d	NR	NR	NR	NR	mg	daily	18 weeks	Systemic pharmaceuticals	motion sickness/anti-nausea:antihistamines	diphenidol	25 mg/d	NA	NA	NA	NA	mg	daily	18 weeks	Systemic pharmaceuticals	diuretics	acetazolamide	250 mg/48	NA	NA	NA	NA	mg	every 48 hours	18 weeks	Other (please specify)	NA	NA	low-sodium diet (< 1,500 mg/d)	NA
76	18	169	NA	Morales-Luckie (2005)	Main	NA	maintenance therapy: diphenidol + acetazolamide + low-sodium diet (< 1,500 mg/d)	Pharmaceutical agent	8	8	diphenidol 25 mg/d, acetazolamide 250 mg/48 h orally for 18 weeks + low-sodium diet (,1,500 mg/d) (16). In addition, reductions in consumption of alcohol, caffeine, nicotine, and stress were also suggested.	Systemic pharmaceuticals	motion sickness/anti-nausea:antihistamines	diphenidol	25 mg/d	NA	NA	NA	NA	mg	daily	18 weeks	Systemic pharmaceuticals	diuretics	acetazolamide	250 mg/48 hr	NA	NA	NA	NA	mg	every 48 hours	18 weeks	Other (please specify)	NA	NA	low-sodium diet (< 1,500 mg/d)	NA	NA	NA	NA	NA	NA	18 weeks	NA	NA	NA	NA	NA
81
82
83
84
85
86
87
88
89
90
91
92
93
94
95
96
97
98
99
100
101
102
103
104
105
106
107
108
109
110
111
112
113
114
115
116
117
118
119
120
121
122
123
124
125
126
127
128
129
130
131
132
133
134
135
136
137
138
139
140
141
142
143
144
145
146
147
148
149
150
151
152
153
154
155
156
157
158
159
160
161
162
163
164
165
166
167
168
169
170
171
172
173
174
175
176
177
178
179
180
181
182
183
184
185
186
187
188
189
190
191
192
193
194
195
196
197
198
199
200
201
202
203
204
205
206
207
208
209
210
211
212
213
214
215
216
217
218
219
220
221
222
223
224
225
226
227
228
229	219
230	220
231	221
232	222
233	223
234	224
235	225
236	226
237	227
238	228
239	229
240	230
241	231
242	232
243	233
244	234
245	235
246	236
247	237
248	238
249	239
250	240
251	241
252	242
253	243
254	244
255	245
256	246
257	247
258	248
259	249
260	250
261	251
262	252
263	253
264	254
265	255
266	256
267	257
268	258
269	259
270	260
271	261
272	262
273	263
274	264
275	265
276	266
277	267
278	268
279	269
280	270
281	271
282	272
283	273
284	274
285	275
286	276
287	277
288	278
289	279
290	280
291	281
292	282
293	283
294	284
295	285
296	286
297	287
298	288
299	289
300	290
301	291
302	292
303	293
304	294
305	295
306	296
307	297
	298
	299
	300
	301
	302
	303
	304
	305
	306
	307
	308
	309
	310
	311
	312
	313
	314
	315
	316
	317
	318
	319
	320
	321
	322
	323
	324
	325
	326
	327
	328
	329
	330
	331
	332
	333
	334
	335
	336
	337
	338
	339
	340
	341
	342
	343
	344
	345
	346
	347
	348
	349
	350
	351
	352
	353
	354
	355
	356
	357
	358
	359
	360
	361
	362
	363
	364
	365
	366
	367
	368
	369
	370
	371
	372
	373
[truncated: 11 more columns]
