# Supplementary material for: Pharmacologic and surgical therapies for patients with Meniere’s disease: A systematic review and network meta-analysis
Source: PLoS One. 2020 Sep 1;15(9):e0237523. doi: 10.1371/journal.pone.0237523 (PMC7462264; doi:10.1371/journal.pone.0237523)
Supplement: S2 Data — (XLSX) [file pone.0237523.s008.xlsx]

## Sheet: Hearing change, mean and SE
	Data: Hearing changes used in network meta-analysis and pairwise analysis
	Main NMA: use studies 1-3 and 4-8 (assuming the correlation of 0.859 between baseline and follow-up)
	Additional NMA: use studies 1-3 and 4-9 (assuming the correlation of 0.859 between baseline and follow-up)
	Sensitivity analysis: use studies 1-3 and 4-8 (assuming the correlation of 0.5 between baseline and follow-up)
	Studies in which SEs for mean changes were available (or can be obtained from SDs/CIs, or individual level data)
	Study	t1	t2	y1	se1	sd1	y2	se2	sd2	N1	N2	na	time		Note
1	Postema 2008	Placebo	IT gentamicin	0	0.202073	0.7	8.1	4.525	18.1	12	16	2	12		SEs of mean changes calculated from SDs
2	Garduño-Anaya 2005	Placebo	IT steroid	2.09091	2.85229	9.45996	-2.63636	2.0103	6.66742	11	11	2	6		SEs & mean changes calculated from individual level data, between baseline and 6 months; treatment not in the protocol and drop-outs appeared at 6 months
3	Adrion 2016	Placebo	Betahistine	4.22	1.86968	12.8179	2.73675	1.792	12.544	47	49	2	9		SEs (calculated from 95% CIs) & mean changes averaged over 4 frequencies
	Pre-processing for studies in which SEs for mean changes were not available, assuming a correlation between baseline and follow-up
	Correlation between baseline and follow-up:		0.859
4	Albu 2015	Betahistine	IT steroid	-2.1		7.13845	-1.6		8.05566	29	30	2	12		SEs of mean changes assuming correlation of 0.859 between baseline and follow-up
5	Patel 2016	IT gentamicin	IT steroid	-2.1		10.194	-6.4		12.3013	30	30	2	24		SEs of mean changes assuming correlation of 0.859 between baseline and follow-up
6	Casani 2012	IT gentamicin	IT steroid	5.8		7.93563	-0.5		8.97682	31	26	2	24		SEs of mean changes assuming correlation of 0.859 between baseline and follow-up
7	Albu 2016	IT steroid	Betahistine + IT steroid	-1.6		8.58241	-3.4		8.91198	32	30	2	24		SEs of mean changes assuming correlation of 0.859 between baseline and follow-up
8	ElBeltagy 2012	IT gentamicin	IT steroid	3.9		5.44595	-5.7		7.21895	13	13	2	12		SEs of mean changes assuming correlation of 0.859 between baseline and follow-up
	Only for additional NMA and pairwise analysis, Stokroos 2004 was included but "IT gentamin 6 wks apart" is considered to be different from "IT gentamicin"
9	Stokroos 2004	Placebo	IT gentamicin 6 wks apart	5.8		10.2621	-6		10.3517	10	12	2			SEs of mean changes assuming correlation of 0.859 between baseline and follow-up
	Pre-processing for studies in which SEs for mean changes were not available, assuming a correlation between baseline and follow-up
	Correlation between baseline and follow-up:		0.5
4	Albu 2015	Betahistine	IT steroid	-2.1		13.2556	-1.6		15.1159	29	30	2	12		SEs of mean changes assuming correlation of 0.5 between baseline and follow-up
5	Patel 2016	IT gentamicin	IT steroid	-2.1		15.8357	-6.4		22.7297	30	30	2	24		SEs of mean changes assuming correlation of 0.5 between baseline and follow-up
6	Casani 2012	IT gentamicin	IT steroid	5.8		14.5255	-0.5		15.7172	31	26	2	24		SEs of mean changes assuming correlation of 0.5 between baseline and follow-up
7	Albu 2016	IT steroid	Betahistine + IT steroid	-1.6		15.386	-3.4		16.411	32	30	2	24		SEs of mean changes assuming correlation of 0.5 between baseline and follow-up
8	ElBeltagy 2012	IT gentamicin	IT steroid	3.9		10.1202	-5.7		11.3906	13	13	2	12		SEs of mean changes assuming correlation of 0.5 between baseline and follow-up
	Only for pairwise analysis with correlation of 0.5, Stokroos 2004 was included but "IT gentamin 6 wks apart" is considered to be different from "IT gentamicin"
9	Stokroos 2004	Placebo	IT gentamicin	5.8		18.5	-6		19.3827	10	12	2			SEs of mean changes assuming correlation of 0.5 between baseline and follow-up
	Note:
	y1, y2:	mean hearing changes (post-treatment minus pre-treatment), whereas positive change indicates worse hearing
	se1, se2:	standard errors for mean hearing changes
	sd1, sd2:	standard deviations for mean SDS changes
	In the tab for studies which only reported pre- and post-treatment means and SDs
	y1b-y2b, y1e-y2e:	hearing levels at baseline and follow-up for studies in which SEs for mean changes were not available; allows different ways of measuring hearing as long as the mean change is in dB and positive change indicates worse hearing
	sd1b-sd2b, sd1e-sd2e:	standard deviation of hearing levels at baseline and follow-up

## Sheet: Improved hearing >=10 dB
	Data: Improved hearing >= 10 dB
	Only pairwise analysis has been presented, because the interventions have no closed loops for NMA
	Study	t1	t2	r1	r2	n1	n2	na	time	definition
1	Albu 2015	Betahistine	IT steroid	2	4	29	30	2	12	>=10 dB PTA or >15% SDS improvement
2	Patel 2016	IT gentamicin	IT steroid	9	8	30	28	2		>=10 dB PTA improvement
3	Casani 2012	IT gentamicin	IT steroid	0	3	32	28	2	24	>=10 dB PTA improvement
4	Albu 2016	IT steroid	Betahistine + IT steroid	3	2	32	30	2	24	>=10 dB PTA or >15% SDS improvement
5	Garduño-Anaya 2005	Placebo	IT steroid	1	3	11	11	2	6	>=10 dB PTA improvement
6	Paragache 2005	Betahistine + Cinnarizine + Diet	IT steroid	2	3	20	20	2	6	>=10 dB PTA improvement
7	Kitahara 2016	PO medication (including diuretics, betahistine, diphenidol, dimenhydrinate, and diazepam)	Tympanic ventilation + PO medication (including diuretics, betahistine, diphenidol, dimenhydrinate, and diazepam)	5	22	70	63	2		>=10 dB PTA improvement
8	Masoumi 2017	IT dexamethasone	IT methylprednisolone	4	18	36	33	2	6	>=10 dB PTA or >15% SDS improvement

## Sheet: SDS change, mean and SE
	Data: SDS changes used in pairwise analysis
	Only pairwise analysis has been presented, because the interventions have no closed loops for NMA
	Studies in which SEs for mean changes were available (or can be obtained from SDs/CIs, or individual level data)
	Study	t1	t2	y1	se1	sd1	y2	se2	sd2	N1	N2	na	time		Note
1	Garduño-Anaya 2005	Placebo	IT steroid	-5	6.76354	22.4321	0.454545	5.65422	18.7529	11	11	2	6		SEs & mean changes calculated from individual level data, between baseline and 6 months; treatment not in the protocol and drop-outs appeared at 6 months
	Pre-processing for studies in which SEs for mean changes were not available, assuming a correlation between baseline and follow-up
	Correlation between baseline and follow-up:		0.566
2	Albu 2015	Betahistine	IT steroid	-1.9		17.8089	-1.2		18.6122	29	30	2	12		SEs of mean changes assuming correlation of 0.566 between baseline and follow-up
3	Patel 2016	IT gentamicin	IT steroid	-6.1		25.249	11.3		27.3445	30	30	2	24		SEs of mean changes assuming correlation of 0.566 between baseline and follow-up
4	Casani 2012	IT gentamicin	IT steroid	-6.7		19.6387	-1.6		16.4769	31	26	2	24		SEs of mean changes assuming correlation of 0.566 between baseline and follow-up
5	Albu 2016	IT steroid	Betahistine + IT steroid	-1.6		17.9195	-2		17.7931	32	30	2	24		SEs of mean changes assuming correlation of 0.566 between baseline and follow-up
6	ElBeltagy 2012	IT gentamicin	IT steroid	-6.6		9.92745	-2.86		6.17955	13	13	2	12		SEs of mean changes assuming correlation of 0.566 between baseline and follow-up
	Pre-processing for studies in which SEs for mean changes were not available, assuming a correlation between baseline and follow-up
	Correlation between baseline and follow-up:		0.3
2	Albu 2015	Betahistine	IT steroid	-1.9		22.6086	-1.2		23.6218	29	30	2	12		SEs of mean changes assuming correlation of 0.3 between baseline and follow-up
3	Patel 2016	IT gentamicin	IT steroid	-6.1		31.3847	11.3		34.7275	30	30	2	24		SEs of mean changes assuming correlation of 0.3 between baseline and follow-up
4	Casani 2012	IT gentamicin	IT steroid	-6.7		24.7814	-1.6		20.8481	31	26	2	24		SEs of mean changes assuming correlation of 0.3 between baseline and follow-up
5	Albu 2016	IT steroid	Betahistine + IT steroid	-1.6		22.7383	-2		22.5124	32	30	2	24		SEs of mean changes assuming correlation of 0.3 between baseline and follow-up
6	ElBeltagy 2012	IT gentamicin	IT steroid	-6.6		12.1326	-2.86		7.80064	13	13	2	12		SEs of mean changes assuming correlation of 0.3 between baseline and follow-up
	Note:
	y1, y2:	mean SDS changes (post-treatment minus pre-treatment), whereas positive change indicates better speech discrimination
	sd1, sd2:	standard deviations for mean SDS changes
	In the tab for studies which only reported pre- and post-treatment means and SDs
	y1b-y2b, y1e-y2e:	SDS at baseline and follow-up for studies in which SEs for mean changes were not available
	sd1b-sd2b, sd1e-sd2e:	standard deviation of SDS at baseline and follow-up

## Sheet: Hearing pre- and post-treatment
	Hearing changes (Data in this tab are used in pre-processing of the "Hearing change, mean and SE" tab)
	Studies which reported means and SDs of hearing levels pre- and post-treatment
	Study	t1	t2	y1b	sd1b	y1e	sd1e	y2b	sd2b	y2e	sd2e	N1	N2	na	time
4	Albu 2015	Betahistine	IT steroid	58.2	13.9	56.1	12.5	57.4	14.7	55.8	15.5	29	30	2	12
5	Patel 2016	IT gentamicin	IT steroid	51.5	11.3	49.4	18.1	53.3	21.2	46.9	24	30	30	2	24
6	Casani 2012	IT gentamicin	IT steroid	58.7	13.3	64.5	15.5	56.5	13.4	56	17.3	31	26	2	24
7	Albu 2016	IT steroid	Betahistine + IT steroid	51.4	13.6	49.8	16.7	54.6	15.2	51.2	17.4	32	30	2	24
8	ElBeltagy 2012	IT gentamicin	IT steroid	57.7	10.6	61.6	9.56	47.5	8.33	41.8	12.98	13	13	2	12
9	Stokroos 2004	Placebo	IT gentamicin	53	16.5	58.8	20	60	18.7	54	20	10	12	2

## Sheet: SDS pre- and post-treatment
	SDS changes (Data in this tab are used in pre-processing of the "SDS change, mean and SE" tab)
	Studies which reported means and SDs of SDS levels pre- and post-treatment
	Study	t1	t2	y1b	sd1b	y1e	sd1e	y2b	sd2b	y2e	sd2e	N1	N2	na	time
2	Albu 2015	Betahistine	IT steroid	67.7	19.5	65.8	18.7	68.4	20.5	67.2	19.4	29	30	2	12
3	Patel 2016	IT gentamicin	IT steroid	71.1	21.7	65	30.1	65	29.3	76.3	29.4	30	30	2	24
4	Casani 2012	IT gentamicin	IT steroid	67	19	60.3	22.6	66.6	16.4	65	18.7	31	26	2	24
5	Albu 2016	IT steroid	Betahistine + IT steroid	65.2	18.6	63.6	19.8	68.4	17.7	66.4	20.2	32	30	2	24
6	ElBeltagy 2012	IT gentamicin	IT steroid	72.9	12	66.3	7.62	85.66	6	82.8	7.1	13	13	2	12
