# Supplementary material for: Pharmacologic and surgical therapies for patients with Meniere’s disease: A systematic review and network meta-analysis
Source: PLoS One. 2020 Sep 1;15(9):e0237523. doi: 10.1371/journal.pone.0237523 (PMC7462264; doi:10.1371/journal.pone.0237523)
Supplement: S3 Data — (XLSX) [file pone.0237523.s009.xlsx]

## Sheet: complete control (no vertigo)
	Data: Complete vertigo control used in network meta-analysis and pairwise analysis
	Main NMA: use studies 1-7
	Additional NMA: use studies 1-8
	Pairwise analysis: studies 1-10
	Study	t1	t2	r1	r2	n1	n2	na	time		Note
1	Albu 2015	Betahistine (high dose)	IT steroid	12	14	29	30	2	12		Class A according to AAO-HNS 1995
2	Patel 2016	IT gentamicin	IT steroid	25	21	30	30	2			Class A according to AAO-HNS 1995
3	Casani 2012	IT gentamicin	IT steroid	26	12	32	28	2	24		Class A according to AAO-HNS 1995
4	Albu 2016	IT steroid	IT steroid + Betahistine (high dose)	14	22	32	30	2	24		Class A according to AAO-HNS 1995
5	Postema 2008	Placebo	IT gentamicin	1	9	12	16	2	12		The number of patients with no complaints of vertigo (0 of a vertigo score which ranged 0 to 3) 12 months after treatment had been used.
6	Garduño-Anaya 2005	Placebo	IT steroid	0	6	11	11	2	6		Class A according to AAO-HNS 1995
7	ElBeltagy 2012	IT gentamicin	IT steroid	10	4	13	13	2	12		Class A according to AAO-HNS 1995
	Only for pairwise analysis, Stokroos 2004 was included. But "IT gentamin 6 wks apart" might be different from "IT gentamicin" in other studies.
	If we include Stokroos 2004 in NMA, this predominantly sharp contrast (12/12 vs 0/10) in complete vertigo control could cause a huge uncertainty
	in the estimation of odds ratio for IT gentamicin versus placebo. As such, we excluded Stokroos 2004 from the NMA of complete vertigo control.
8	Stokroos 2004	Placebo	IT gentamicin	0	12	10	12	2			The number of patients with no complaints of vertigo attacks 6 weeks after the last treatment and during follow-up (6-28 months) had been used.
	Studies only used in the forest plot for pairwise analysis
9	Morales-Luckie 2005	Maintenance therapy	PO Steroid + Maintenance therapy	0	0	8	8	2	12		Maintenance therapy in both groups consisted of diphenidol (25 mg/d) plus acetazolamide (250 mg/48 h) and a low-sodium diet (< 1500 mg/d). Only patients with limited vertigo control (Class C) and severe disability (Scale 3) were included
10	Kitahara 2016	PO medication (including diuretics, betahistine, diphenidol, dimenhydrinate, and diazepam)	Tympanic ventilation + PO medication (including diuretics, betahistine, diphenidol, dimenhydrinate, and diazepam)	38	53	70	63	2			Class A according to AAO-HNS 1995
	Note:
	r1, r2:	number of patients with complete vertigo control (class A, 0: according to AAO-HNS 1995, or equivalent); used as numerator
	n1, n2:	total number of patients; used as denominator
	na:	number of study arms used in our NMA/pairwise analysis
	time:	follow-up time of the vertigo control used in our NMA/pairwise analysis

## Sheet: complete or substantial control
	Data: Complete or substantial vertigo control used in pairwise analysis
	Only pairwise analysis has been presented.
	The sharp contrast in Stokroos 2004 may break the consistency assumption, so it would be better to consider "IT gentamin 6 wks apart" as different from "IT gentamicin". In that case, the interventions have no close loops for NMA.
	Study	t1	t2	r1	r2	n1	n2	na	time		comment
	Albu 2015	Betahistine (high dose)	IT steroid	17	20	29	30	2	12		Class A-B according to AAO-HNS 1995
	Patel 2016	IT gentamicin	IT steroid	28	24	30	30	2			Class A-B according to AAO-HNS 1995
	Casani 2012	IT gentamicin	IT steroid	30	17	32	28	2	24		Class A-B according to AAO-HNS 1995
	Albu 2016	IT steroid	IT steroid + Betahistine (high dose)	21	27	32	30	2	24		Class A-B according to AAO-HNS 1995
	Garduño-Anaya 2005	Placebo	IT steroid	2	9	11	11	2	6		Class A-B according to AAO-HNS 1995
	ElBeltagy 2012	IT gentamicin	IT steroid	13	13	13	13	2	12		Class A-B according to AAO-HNS 1995
	Paragache 2005	Betahistine + Cinnarizine + Diet	IT steroid	16	17	20	20	2	6		Sakata's criteria: the article did not clearly state whether they used excellent+good control
	"IT gentamin 6 wks apart" is considered to be different from "IT gentamicin"
	Stokroos 2004	Placebo	IT gentamicin 6 wks apart	1	12	10	12	2			The number of patients with no vertigo plus those with significant reduction
	Two IT steroids compared:
	Masoumi 2017	IT dexamethasone	IT methylprednisolone	6	7	36	33	2	6		Class A-B according to AAO-HNS 1995; The article assigned 0-40 a misleading label of class A (should be class A and B based on AAO-HNS 1995)
	Not connected with other treatment nodes:
	Morales-Luckie 2005	Maintenance therapy	PO Steroid + Maintenance therapy	0	7	8	8	2	12		Class A-B according to AAO-HNS 1995
	Note:
	r1, r2:	number of patients with complete or substantial vertigo control (class A or B, 0-40: according to AAO-HNS 1995), and other similar definitions (e.g., excellent+good control according to Sakata's criteria); used as numerator
	n1, n2:	total number of patients; used as denominator
	na:	number of study arms used in our pairwise analysis
	time:	follow-up time of the vertigo control used in our pairwise analysis
