# Supplementary material for: Pharmacologic and surgical therapies for patients with Meniere’s disease: A systematic review and network meta-analysis
Source: PLoS One. 2020 Sep 1;15(9):e0237523. doi: 10.1371/journal.pone.0237523 (PMC7462264; doi:10.1371/journal.pone.0237523)
Supplement: S4 Data — (XLSX) [file pone.0237523.s010.xlsx]

## Sheet: THI change
	Data: THI changes used in pairwise analysis
	Only pairwise analysis has been presented, because the interventions have no closed loops for NMA
	No studies reported mean changes with corresponding SEs (or SDs/CIs, or individual level data which can be used to obtain SEs)
	Pre-processing for studies in which SEs for mean changes were not available, assuming a correlation between baseline and follow-up
	Study	t1	t2	y1	se1	sd1	y2	se2	sd2	N1	N2	na	time		Note
	Correlation between baseline and follow-up:		0.6
1	Garduño-Anaya 2005	Placebo	IT steroid	-26		44.0042	-41.4		29.513	11	11	2	6		SEs of mean changes assuming correlation of 0.6 between baseline and follow-up. Means and SDs of THI at baseline and follow-up were approximately converted from medians and 25%, 75% percentiles in its Figure 5. Treatment not in the protocol and drop-outs appeared at 6 months.
2	Albu 2015	Betahistine (high dose)	IT steroid	-5.1		11.4162	-5.1		12.0609	29	30	2	12		SEs of mean changes assuming correlation of 0.6 between baseline and follow-up
3	Patel 2016	IT gentamicin	IT steroid	-19.8		26.7529	-21.3		21.0669	30	30	2	24		SEs of mean changes assuming correlation of 0.6 between baseline and follow-up
4	Albu 2016	IT steroid	IT steroid + Betahistine (high dose)	-2.3		13.7332	-2		12.441	32	30	2	24		SEs of mean changes assuming correlation of 0.6 between baseline and follow-up
	Pre-processing for studies in which SEs for mean changes were not available, assuming a correlation between baseline and follow-up
	Correlation between baseline and follow-up:		0.4
1	Garduño-Anaya 2005	Placebo	IT steroid	-26		53.8938	-41.4		36.1459	11	11	2	6		SEs of mean changes assuming correlation of 0.4 between baseline and follow-up. Means and SDs of THI at baseline and follow-up were approximately converted from medians and 25%, 75% percentiles in its Figure 5. Treatment not in the protocol and drop-outs appeared at 6 months.
2	Albu 2015	Betahistine (high dose)	IT steroid	-5.1		13.9302	-5.1		14.7103	29	30	2	12		SEs of mean changes assuming correlation of 0.4 between baseline and follow-up
3	Patel 2016	IT gentamicin	IT steroid	-19.8		32.7606	-21.3		25.5958	30	30	2	24		SEs of mean changes assuming correlation of 0.4 between baseline and follow-up
4	Albu 2016	IT steroid	IT steroid + Betahistine (high dose)	-2.3		16.6366	-2		15.1645	32	30	2	24		SEs of mean changes assuming correlation of 0.4 between baseline and follow-up
	Note:
	y1, y2:	mean THI changes (post-treatment minus pre-treatment), whereas positive change indicates worse tinnitus handicap
	sd1, sd2:	standard deviations for mean THI changes
	N1, N2:	number of patients
	na:	number of study arms used in our pairwise analysis
	time:	follow-up time of the THI changes used in our pairwise analysis
	In the tab for studies which only reported pre- and post-treatment means and SDs
	y1b-y2b, y1e-y2e:	THI at baseline and follow-up for studies in which SEs for mean changes were not available
	sd1b-sd2b, sd1e-sd2e:	standard deviation of THI at baseline and follow-up

## Sheet: THI pre- and post-treatment
	THI pre- and post-treatment (Data in this tab are used in pre-processing of the "THI change" tab)
	Studies which reported means and SDs of THI pre- and post-treatment
																	treatment 1, at baseline			treatment 1, at 6 months			treatment 2, at baseline			treatment 2, at 6 months
	Study	t1	t2	y1b	sd1b	y1e	sd1e	y2b	sd2b	y2e	sd2e	N1	N2	na	time		median	Q1	Q3	median	Q1	Q3	median	Q1	Q3	median	Q1	Q3
1	Garduño-Anaya 2005	Placebo	IT steroid	62.1333	49.1131	36.1333	49.2827	63.9	32.9965	22.5	32.9965	11	11	2	6		68.3	30.1	88	32.3	9	67.1	64.4	44.2	83.1	18.2	5.2	44.1
2	Albu 2015	Betahistine (high dose)	IT steroid	26.7	13.5	21.6	11.8	28.6	14.3	23.5	12.4	29	30	2	12
3	Patel 2016	IT gentamicin	IT steroid	45.7	30.3	25.9	29.5	39.4	25.4	18.1	20.8	30	30	2	24
4	Albu 2016	IT steroid	IT steroid + Betahistine (high dose)	27.7	16.7	25.4	13.2	28.3	14.8	26.3	12.7	32	30	2	24
	Note:
	y1b-y2b, y1e-y2e:	THI at baseline and follow-up for studies in which SEs for mean changes were not available
	sd1b-sd2b, sd1e-sd2e:	standard deviation of THI at baseline and follow-up

## Sheet: Relief from aural fullness
	Data: Relief from aural fullness used in pairwise analysis
	Only pairwise analysis has been presented, because the interventions have no closed loops for NMA
	Study	t1	t2	r1	r2	n1	n2	na	time	definition		Note
1	Garduño-Anaya 2005	Placebo	IT steroid	0	2	7	11	2	24	90% or 100% improvement		Treatment not in the protocol and drop-outs appeared at 6 months; however, aural fullness was only reported at 2-year follow-up
		Placebo	IT steroid	0	1	7	11	2	24	complete relief from aural fullness		Treatment not in the protocol and drop-outs appeared at 6 months; however, aural fullness was only reported at 2-year follow-up
2	ElBeltagy 2012	IT steroid	IT gentamicin	11	10	13	13	2	12	aural fullness disappeared or improved
		IT steroid	IT gentamicin	8	10	13	13	2	12	complete relief from aural fullness
3	Paragache 2005	Betahistine + Cinnarizine + Diet	IT steroid	16	16	20	20	2	6	complete relief from aural fullness or improvement
		Betahistine + Cinnarizine + Diet	IT steroid	5	3	20	20	2	6	complete relief from aural fullness
	Note:
	r1, r2:	number of patients with relief from aural fullness (according to different definitions); used as numerator
	n1, n2:	total number of patients; used as denominator
	na:	number of study arms used in our pairwise analysis
	time:	follow-up time of the aural fullness changes in our pairwise analysis

## Sheet: FLS change
	Data: FLS changes used in pairwise analysis
	Only pairwise analysis has been presented, because the interventions have no closed loops for NMA
	Studies in which SEs for mean changes were available (or can be obtained from SDs/CIs, or individual level data)
	Study	t1	t2	y1	se1	sd1	y2	se2	sd2	N1	N2	na	time		Note
1	Garduño-Anaya 2005	Placebo	IT steroid	-0.818182	0.400413	1.32802	-1.81818	0.26348	0.873863	11	11	2	6		SEs & mean changes calculated from individual level data, between baseline and 6 months; treatment not in the protocol and drop-outs appeared at 6 months
	Pre-processing for studies in which SEs for mean changes were not available, assuming a correlation between baseline and follow-up
	Correlation between baseline and follow-up:		0.4
2	Albu 2015	Betahistine (high dose)	IT steroid	-1.90073		0.892687	-2.34848		0.894155	29	30	2	12		SEs of mean changes assuming correlation of 0.4 between baseline and follow-up
3	Patel 2016	IT gentamicin	IT steroid	-1.8		1.2506	-1.6		0.985901	30	30	2	24		SEs of mean changes assuming correlation of 0.4 between baseline and follow-up
4	Albu 2016	IT steroid	IT steroid + Betahistine (high dose)	-2.36742		0.93472	-2.94242		0.696345	32	30	2	24		SEs of mean changes assuming correlation of 0.4 between baseline and follow-up
	Pre-processing for studies in which SEs for mean changes were not available, assuming a correlation between baseline and follow-up
	Correlation between baseline and follow-up:		0.6
2	Albu 2015	Betahistine (high dose)	IT steroid	-1.90073		0.770299	-2.34848		0.760043	29	30	2	12		SEs of mean changes assuming correlation of 0.6 between baseline and follow-up
3	Patel 2016	IT gentamicin	IT steroid	-1.8		1.0469	-1.6		0.804984	30	30	2	24		SEs of mean changes assuming correlation of 0.6 between baseline and follow-up
4	Albu 2016	IT steroid	IT steroid + Betahistine (high dose)	-2.36742		0.78425	-2.94242		0.577316	32	30	2	24		SEs of mean changes assuming correlation of 0.6 between baseline and follow-up
	Note:
	y1, y2:	mean FLS changes (post-treatment minus pre-treatment), whereas negative change indicates better functional level / quality of life
	se1, se2:	standard errors for mean FLS changes
	sd1, sd2:	standard deviations for mean FLS changes
	N1, N2:	number of patients
	na:	number of study arms used in our pairwise analysis
	time:	follow-up time of the FLS changes used in our pairwise analysis
	In the tab for studies which only reported pre- and post-treatment means and SDs
	y1b-y2b, y1e-y2e:	FLS at baseline and follow-up for studies in which SEs for mean changes were not available
	sd1b-sd2b, sd1e-sd2e:	standard deviation of SDS at baseline and follow-up

## Sheet: FLS pre- and post-treatment
	FLS pre- and post-treatment (Data in this tab are used in pre-processing of the "FLS change" tab)
	Studies which reported means and SDs of FLS pre- and post-treatment
	Study	t1	t2	y1b	sd1b	y1e	sd1e	y2b	sd2b	y2e	sd2e	N1	N2	na	time
2	Albu 2015	Betahistine (high dose)	IT steroid	3.9697	0.529436	2.06897	0.961065	4.18182	0.583874	1.83333	0.949894	29	30	2	12
3	Patel 2016	IT gentamicin	IT steroid	4	0.9	2.2	1.3	3.5	0.9	1.9	0.9	30	30	2	24
4	Albu 2016	IT steroid	IT steroid + Betahistine (high dose)	4.24242	0.662868	1.875	0.975507	4.24242	0.708445	1.3	0.534983	32	30	2	24
	Note:
	y1b-y2b, y1e-y2e:	FLS at baseline and follow-up for studies in which SEs for mean changes were not available
	sd1b-sd2b, sd1e-sd2e:	standard deviation of FLS at baseline and follow-up

## Sheet: VDADL change
	Data: VDADL changes used in pairwise analysis
	Only pairwise analysis has been presented, because the interventions have no closed loops for NMA
	Studies in which SEs for mean changes were available (or can be obtained from SDs/CIs, or individual level data)
	Study	t1	t2	y1	se1	sd1	y2	se2	sd2	N1	N2	na	time		Note
	Adrion 2016	Placebo	Betahistine (high dose)	-0.202	0.103318	0.780035	-0.36	0.102298	0.779077	57	58	2	9		SEs (calculated from 95% CIs) & mean changes in Supplementary Table. The total VDADL score is defined as the median value of answers across all 28 questions
	Note:
	y1, y2:	mean VDADL changes (post-treatment minus pre-treatment), whereas negative change indicates better quality of life
	se1, se2:	standard errors for mean VDADL changes
	sd1, sd2:	standard deviations for mean VDADL changes
	N1, N2:	number of patients
	na:	number of study arms used in our pairwise analysis; we had only used the high dose betahistine (144 mg/d) arm vs placebo in Adrion et al (2016) but not the low dose betahistine arm
	time:	follow-up time of the VDADL changes used in our pairwise analysis

## Sheet: DHI change
	Data: DHI changes used in pairwise analysis
	Only pairwise analysis has been presented, because the interventions have no closed loops for NMA
	Studies in which SEs for mean changes were available (or can be obtained from SDs/CIs, or individual level data)
	Study	t1	t2	y1	se1	sd1	y2	se2	sd2	N1	N2	na	time
1	Adrion 2016	Placebo	Betahistine (high dose)	-12.425	2.44902	18.3268	-12.875	2.42351	18.2971	56	57	2	9		SEs (calculated from 95% CIs) & mean changes in Supplementary Table. In this article the 25-item DHI score was derived by averaging over all available answers to DHI components; therefore, we multiplied the reported unadjusted DHI change by 25.
	Pre-processing for studies in which SEs for mean changes were not available, assuming a correlation between baseline and follow-up
	Correlation between baseline and follow-up:		0.6
2	Garduño-Anaya 2005	Placebo	IT steroid	-23.7		34.8128	-48.6		29.4934	11	11	2	6		SEs of mean changes assuming correlation of 0.6 between baseline and follow-up. Means and SDs of DHI at baseline and follow-up were approximately converted from medians and 25%, 75% percentiles in its Figure 5. Treatment not in the protocol and drop-outs appeared at 6 months.
3	Albu 2015	Betahistine (high dose)	IT steroid	-10.4		14.6809	-12.5		13.6561	29	30	2	12		SEs of mean changes assuming correlation of 0.6 between baseline and follow-up
4	Patel 2016	IT gentamicin	IT steroid	-34.8		21.8455	-34.7		16.98	30	30	2	24		SEs of mean changes assuming correlation of 0.6 between baseline and follow-up
	Pre-processing for studies in which SEs for mean changes were not available, assuming a correlation between baseline and follow-up
	Correlation between baseline and follow-up:		0.4
2	Garduño-Anaya 2005	Placebo	IT steroid	-23.7		42.6037	-48.6		36.0932	11	11	2	6		SEs of mean changes assuming correlation of 0.4 between baseline and follow-up. Means and SDs of DHI at baseline and follow-up were approximately converted from medians and 25%, 75% percentiles in its Figure 5. Treatment not in the protocol and drop-outs appeared at 6 months.
3	Albu 2015	Betahistine (high dose)	IT steroid	-10.4		17.5702	-12.5		16.581	29	30	2	12		SEs of mean changes assuming correlation of 0.4 between baseline and follow-up
4	Patel 2016	IT gentamicin	IT steroid	-34.8		26.4052	-34.7		20.6218	30	30	2	24		SEs of mean changes assuming correlation of 0.4 between baseline and follow-up
	Note:
	y1, y2:	mean DHI changes (post-treatment minus pre-treatment), whereas positive change indicates worse dizziness handicap
	se1, se2:	standard errors for mean DHI changes
	sd1, sd2:	standard deviations for mean DHI changes
	N1, N2:	number of patients
	na:	number of study arms used in our pairwise analysis; we had only used the high dose betahistine (144 mg/d) arm vs placebo in Adrion et al (2016) but not the low dose betahistine arm
	time:	follow-up time of the DHI changes used in our pairwise analysis
	In the tab for studies which only reported pre- and post-treatment means and SDs
	y1b-y2b, y1e-y2e:	DHI at baseline and follow-up for studies in which SEs for mean changes were not available
	sd1b-sd2b, sd1e-sd2e:	standard deviation of DHI at baseline and follow-up

## Sheet: DHI pre- and post-treatment
	DHI pre- and post-treatment (Data in this tab are used in pre-processing of the "DHI change" tab)
	Studies which reported means and SDs of DHI pre- and post-treatment
																	treatment 1, at baseline			treatment 1, at 6 months			treatment 2, at baseline			treatment 2, at 6 months
	Study	t1	t2	y1b	sd1b	y1e	sd1e	y2b	sd2b	y2e	sd2e	N1	N2	na	time		median	Q1	Q3	median	Q1	Q3	median	Q1	Q3	median	Q1	Q3
2	Garduño-Anaya 2005	Placebo	IT steroid	76.6333	40.0369	52.9333	37.6619	68.1667	31.8938	19.5667	33.9296	11	11	2			84.5	49.1	96.3	54.2	30.1	74.5	70.3	48.3	85.9	18.1	0.3	40.3
3	Albu 2015	Betahistine (high dose)	IT steroid	52.7	12.8	42.3	18.2	53.2	13.4	40.7	16.5	29	30	2	12
4	Patel 2016	IT gentamicin	IT steroid	59.3	20.6	24.5	26.7	51	20.5	16.3	16.7	30	30	2	24
	Note:
	y1b-y2b, y1e-y2e:	DHI at baseline and follow-up for studies in which SEs for mean changes were not available
	sd1b-sd2b, sd1e-sd2e:	standard deviation of DHI at baseline and follow-up
